# Supplementary material for: The yeast genome is globally accessible in living cells
Source: Nat Struct Mol Biol. 2024 Nov 25;32(2):247–56. doi: 10.1038/s41594-024-01318-2 (PMC11832417; doi:10.1038/s41594-024-01318-2)
Supplement: Supplementary file 3 — Statistical source data. [file 41594_2024_1318_MOESM3_ESM.xlsx]

## Sheet: Fig. 1b
Fig. 1b:	Dam methylation of specific sites in the SCO1 gene in nuclei
REPLICATE 1
	[Dam], nM	ORF site 1	ORF site 2	ORF site 3	NDR site
	0	0.0360885	0.0190995	0.0129905	0.0136643
	0.77	0.252547	0.259359	0.289743	0.603172
	1.52	0.249415	0.363249	0.296134	0.63884
	2.94	0.318831	0.361438	0.303062	0.701695
	5.56	0.301888	0.311081	0.273326	0.690769
REPLICATE 2
	[Dam], nM	ORF site 1	ORF site 2	ORF site 3	NDR site
	0	0.00804832	0.00581413	0.00853847	0.00371747
	0.77	0.274283	0.270502	0.296784	0.610264
	1.52	0.374329	0.304678	0.290688	0.671442
	2.94	0.328029	0.33548	0.354026	0.66733
	5.56	0.320754	0.375803	0.303628	0.695582

## Sheet: Fig. 1c
Fig. 1c	Median 'fcut' values for different genomic regions: Dam-treated yeast nuclei.
REPLICATE 1
	[Dam], nM	Percentile									MEDIAN
		5	10	15	20	25	30	35	40	45	50	55	60	65	70	75	80	85	90	95
ORF	0	0.0077821	0.011194	0.0137931	0.0157233	0.0175439	0.0192308	0.0209205	0.0225806	0.0241692	0.0259259	0.0276817	0.0295082	0.0314304	0.033557	0.0358423	0.03861	0.0419847	0.046332	0.0533333
	0.77	0.166667	0.190476	0.206349	0.219048	0.230047	0.239832	0.248996	0.258242	0.267016	0.276119	0.285088	0.294393	0.305	0.316327	0.328947	0.34359	0.361111	0.386139	0.427984
	1.52	0.20505	0.22884	0.24432	0.257508	0.268592	0.280112	0.289972	0.3	0.310078	0.319871	0.329609	0.340476	0.351222	0.36342	0.377604	0.393352	0.412369	0.439131	0.483951
	2.94	0.222543	0.249201	0.266129	0.280992	0.293103	0.304945	0.315972	0.326987	0.337989	0.348684	0.35942	0.370253	0.382184	0.395415	0.409836	0.427746	0.449351	0.479167	0.525912
	5.56	0.223301	0.24922	0.266423	0.280347	0.292605	0.304348	0.315341	0.326019	0.337037	0.347701	0.358974	0.370787	0.383041	0.396596	0.4125	0.430076	0.451975	0.482877	0.532403
NDR	0	0.0078125	0.010989	0.0134605	0.015625	0.0180181	0.0197628	0.0216662	0.023622	0.0253623	0.0273973	0.0291262	0.03125	0.033278	0.0358852	0.0383387	0.0416001	0.0452962	0.0506086	0.0592777
	0.77	0.268425	0.348178	0.400881	0.437752	0.466384	0.491227	0.518019	0.541322	0.565165	0.586151	0.605255	0.625	0.639587	0.657314	0.677018	0.697098	0.718998	0.744587	0.785366
	1.52	0.346091	0.418089	0.476516	0.508572	0.542359	0.568156	0.589771	0.61087	0.631408	0.648137	0.666288	0.68556	0.69863	0.713253	0.730814	0.74697	0.76511	0.78757	0.816924
	2.94	0.371093	0.457711	0.514527	0.553498	0.582562	0.611594	0.631662	0.650507	0.670997	0.689357	0.703699	0.716847	0.73219	0.745616	0.759717	0.776549	0.794015	0.814601	0.841299
	5.56	0.369121	0.46981	0.526738	0.567546	0.593487	0.619268	0.636515	0.659574	0.675796	0.693598	0.707714	0.722078	0.735248	0.75	0.763323	0.77707	0.793413	0.812957	0.838336

## Sheet: Fig. 1d
Fig. 1d	Mean 'fcut' values for all ~5000 yeast genes aligned on the dyad of the +1 nucleosome: Dam-treated yeast nuclei.
		Smoothed with a 21-nt window.
REPLICATE 1
	[Dam], nM	Position relative to +1 nucleosome (bp)
		-1000	-999	-998	-997	-996	-995	-994	-993	-992	-991	-990	-989	-988	-987	-986	-985	-984	-983	-982	-981	-980	-979	-978	-977	-976	-975	-974	-973	-972	-971	-970	-969	-968	-967	-966	-965	-964	-963	-962	-961	-960	-959	-958	-957	-956	-955	-954	-953
	0	0.0267916	0.0271134	0.0274696	0.0278171	0.0281541	0.0284635	0.0287577	0.0290113	0.0292094	0.0293419	0.0293801	0.0293175	0.0291934	0.029107	0.0291417	0.0293008	0.0295079	0.0296899	0.0297866	0.0297886	0.0297382	0.0296724	0.029595	0.0295098	0.0294068	0.0292348	0.0289944	0.0286842	0.0283116	0.0279371	0.0276343	0.0274426	0.0273586	0.027348	0.0273912	0.0274542	0.0275285	0.0276443	0.0277868	0.0279586	0.0281929	0.0284944	0.0288005	0.0290853	0.0293176	0.029468	0.0295299	0.0295585
	0.77	0.306332	0.306534	0.306498	0.305788	0.304351	0.30237	0.300131	0.298201	0.297217	0.297569	0.298643	0.299857	0.300886	0.301353	0.30142	0.301332	0.301375	0.301718	0.30268	0.3041	0.305885	0.308044	0.310042	0.311359	0.311911	0.311723	0.310899	0.309748	0.308476	0.307492	0.306732	0.305697	0.303808	0.300966	0.297764	0.29517	0.29423	0.295109	0.297311	0.300345	0.303588	0.306466	0.308499	0.309584	0.310106	0.310693	0.311625	0.312813
	1.52	0.346859	0.346482	0.345909	0.344786	0.34306	0.34088	0.338649	0.336962	0.336374	0.337344	0.339265	0.341385	0.343302	0.344549	0.345317	0.345875	0.3464	0.347037	0.348078	0.34934	0.350801	0.352585	0.354162	0.355009	0.355077	0.354331	0.352896	0.351259	0.349707	0.348617	0.347987	0.347178	0.345578	0.343074	0.340338	0.338454	0.338403	0.340356	0.343764	0.347988	0.35223	0.355681	0.357935	0.359096	0.359748	0.360637	0.361952	0.363272
	2.94	0.381503	0.381806	0.38165	0.380671	0.378739	0.376032	0.373159	0.370865	0.369725	0.370105	0.371316	0.372585	0.373473	0.373546	0.373155	0.372772	0.372687	0.37298	0.373898	0.375275	0.376959	0.378818	0.380269	0.380979	0.380945	0.380096	0.378527	0.376711	0.374914	0.373467	0.37236	0.371098	0.369027	0.365897	0.362358	0.359653	0.358943	0.360439	0.363499	0.367478	0.371659	0.375275	0.377806	0.379298	0.380363	0.381873	0.384051	0.386447
	5.56	0.383148	0.382979	0.3822	0.380607	0.378203	0.375334	0.37251	0.370345	0.369381	0.369987	0.371322	0.372663	0.37363	0.373781	0.373512	0.37331	0.373415	0.373841	0.374788	0.37607	0.377672	0.379564	0.381099	0.381878	0.38188	0.381047	0.379443	0.377535	0.37568	0.37433	0.373313	0.37202	0.369917	0.366911	0.363612	0.361102	0.360534	0.362166	0.365311	0.369273	0.373344	0.376844	0.379248	0.380634	0.381666	0.383132	0.385172	0.3873
[truncated: 1,953 more columns]
