# Supplementary material for: The yeast genome is globally accessible in living cells
Source: Nat Struct Mol Biol. 2024 Nov 25;32(2):247–56. doi: 10.1038/s41594-024-01318-2 (PMC11832417; doi:10.1038/s41594-024-01318-2)
Supplement: Supplementary file 5 — Statistical source data. [file 41594_2024_1318_MOESM5_ESM.xlsx]

## Sheet: Fig. 2d
Fig. 2d:	Dam methylation of specific sites in the SCO1 gene in living cells
REPLICATE 1
	Time (min)	ORF site 1	ORF site 2	ORF site 3	NDR site
	0	0.054951	0.145371	0.0762546	0.356004
	30	0.147682	0.274826	0.150374	0.61642
	60	0.530134	0.667388	0.386476	0.83881
	120	0.720225	0.868493	0.655715	0.907077
	240	0.891858	0.932206	0.888262	0.982177
REPLICATE 2
	Time (min)	ORF site 1	ORF site 2	ORF site 3	NDR site
	0	0.0926748	0.166082	0.0491701	0.453097
	30	0.0379361	0.139493	0.0572866	0.432574
	60	0.273697	0.475888	0.173363	0.745244
	120	0.587336	0.774863	0.570531	0.864801
	240	0.804104	0.878386	0.755856	0.964391

## Sheet: Fig. 2e
Fig. 2e	Median 'fcut' values for different genomic regions: SM induction of Dam in living cells.
REPLICATE 1
	Time (min)	Percentile									MEDIAN
		5	10	15	20	25	30	35	40	45	50	55	60	65	70	75	80	85	90	95
ORF	0	0.0334573	0.0485254	0.0612245	0.0733945	0.0838926	0.0945946	0.10479	0.114754	0.125	0.135747	0.146869	0.15812	0.17094	0.184502	0.199275	0.217391	0.238866	0.265756	0.30852
	30	0.0617561	0.0894309	0.111809	0.131989	0.151724	0.170732	0.189349	0.206897	0.224638	0.243697	0.263594	0.284615	0.30719	0.330049	0.358108	0.388571	0.424837	0.471963	0.542086
	60	0.203663	0.271969	0.325714	0.371429	0.410891	0.446512	0.478788	0.507772	0.536765	0.564516	0.591962	0.618785	0.645631	0.672	0.700809	0.72973	0.761109	0.796148	0.838859
	120	0.435484	0.527273	0.582847	0.625	0.660714	0.687803	0.71134	0.733108	0.752727	0.769939	0.785714	0.80102	0.815534	0.830054	0.844186	0.85888	0.874544	0.891697	0.912181
	240	0.71	0.785714	0.825806	0.852071	0.871134	0.886364	0.898307	0.908759	0.917355	0.925134	0.932468	0.939024	0.945161	0.951068	0.956731	0.9625	0.967976	0.973724	0.980565
NDR	0	0.111407	0.177866	0.215812	0.240664	0.262458	0.284905	0.302771	0.318831	0.333333	0.34632	0.3606	0.373188	0.385997	0.4	0.415344	0.43554	0.46197	0.486445	0.525855
	30	0.197738	0.310422	0.383736	0.428571	0.464636	0.490354	0.515749	0.540541	0.560247	0.578512	0.595506	0.613449	0.630097	0.644444	0.664802	0.685755	0.710196	0.740977	0.783313
	60	0.505597	0.636364	0.685421	0.720464	0.747967	0.766482	0.779487	0.792746	0.805487	0.81867	0.831522	0.844008	0.854865	0.86789	0.880841	0.892818	0.906341	0.92	0.933728
	120	0.735278	0.807786	0.836625	0.859907	0.875	0.88527	0.89305	0.901174	0.907231	0.912908	0.918135	0.923077	0.92679	0.932039	0.936836	0.942447	0.947554	0.954205	0.962543
	240	0.895828	0.928825	0.943396	0.951872	0.958299	0.962475	0.965583	0.969479	0.971853	0.974576	0.976865	0.978836	0.980645	0.982833	0.984932	0.986681	0.989011	0.990783	0.993767

## Sheet: Fig. 2f
Fig. 2f	Mean 'fcut' values for all ~5000 yeast genes aligned on the dyad of the +1 nucleosome: SM induction of Dam in living cells.
		Smoothed with a 21-nt window.
REPLICATE 1
	Time (min)	Position relative to +1 nucleosome (bp)
		-1000	-999	-998	-997	-996	-995	-994	-993	-992	-991	-990	-989	-988	-987	-986	-985	-984	-983	-982	-981	-980	-979	-978	-977	-976	-975	-974	-973	-972	-971	-970	-969	-968	-967	-966	-965	-964	-963	-962	-961	-960	-959	-958	-957	-956	-955	-954	-953
	0	0.197119	0.178668	0.163384	0.16762	0.169483	0.164323	0.164518	0.162028	0.162564	0.162289	0.163344	0.161238	0.16173	0.160949	0.164116	0.16227	0.161319	0.163256	0.165286	0.165464	0.16499	0.16522	0.16519	0.163651	0.162454	0.162222	0.16047	0.162737	0.161916	0.161476	0.159285	0.157443	0.160871	0.162629	0.163219	0.164666	0.166046	0.165756	0.165834	0.1638	0.158563	0.161299	0.163072	0.163197	0.165031	0.169443	0.167308	0.1684
	30	0.324149	0.313238	0.289239	0.293011	0.295362	0.28304	0.282391	0.281051	0.28242	0.282084	0.282627	0.27845	0.279051	0.276291	0.280799	0.279253	0.279262	0.281237	0.285283	0.285298	0.287291	0.288001	0.289921	0.287532	0.285953	0.285819	0.284601	0.287716	0.286932	0.286222	0.282524	0.279907	0.286584	0.291124	0.29327	0.294543	0.297352	0.296869	0.295515	0.291052	0.285015	0.287228	0.289681	0.289714	0.294712	0.298704	0.293768	0.293575
	60	0.644517	0.620445	0.580298	0.584256	0.582986	0.570557	0.568837	0.566053	0.567832	0.567988	0.568249	0.561723	0.562568	0.558917	0.564465	0.562272	0.560397	0.560222	0.565076	0.564495	0.568236	0.568583	0.569545	0.565204	0.564183	0.563909	0.56218	0.566052	0.563633	0.563395	0.557985	0.552894	0.560963	0.564372	0.565989	0.568558	0.571366	0.570908	0.568412	0.56609	0.558912	0.560846	0.562958	0.565266	0.572674	0.574361	0.568117	0.567746
	120	0.80293	0.785364	0.749677	0.758357	0.759522	0.748104	0.747952	0.743744	0.746682	0.746057	0.748	0.744207	0.745964	0.742835	0.747498	0.745457	0.744687	0.744659	0.747299	0.747195	0.749195	0.751069	0.750241	0.747047	0.747981	0.748269	0.746638	0.748211	0.74536	0.7449	0.739056	0.735386	0.738868	0.740225	0.741759	0.743625	0.746206	0.745125	0.742528	0.739539	0.732781	0.7343	0.734773	0.736356	0.74231	0.742633	0.737676	0.737342
	240	0.947673	0.928695	0.887597	0.898276	0.901126	0.894702	0.89463	0.893491	0.895433	0.894909	0.897473	0.894035	0.895552	0.893141	0.897423	0.897878	0.897612	0.897341	0.898997	0.898448	0.89939	0.902337	0.900322	0.898809	0.899184	0.899539	0.899452	0.899578	0.897912	0.898908	0.895597	0.893541	0.896169	0.896333	0.897288	0.900069	0.900469	0.899756	0.898751	0.897275	0.894418	0.895109	0.89418	0.896482	0.90133	0.901184	0.897825	0.897848
[truncated: 1,953 more columns]

## Sheet: Fig. 2g
Fig. 2g	Median 'fcut' values for Rpb3 deciles: SM induction of Dam in living cells.
REPLICATE 1
	Time (min)	Decile
		1	2	3	4	5	6	7	8	9	10
	0	0.178832	0.152	0.136531	0.142191	0.134783	0.129789	0.128514	0.12876	0.123046	0.120618
	30	0.304348	0.271242	0.244296	0.256913	0.242424	0.234004	0.232444	0.234358	0.222222	0.220169
	60	0.639469	0.6	0.562791	0.582418	0.557052	0.558443	0.552166	0.549121	0.533788	0.525943
	120	0.818182	0.79223	0.773018	0.774839	0.764809	0.763886	0.759453	0.760383	0.75	0.746059
	240	0.942896	0.935484	0.926829	0.929245	0.922197	0.922693	0.920059	0.919963	0.916545	0.916185

## Sheet: Fig. 2h
Fig. 2h	Median methylation rates for different genomic regions: SM induction of Dam in living cells.
REPLICATE 1		Ln (1 - median fcut)
	Time (min)	ORF	NDR	ARS	TEL	Ty	tRNA	CEN16
	30	-0.279314	-0.863965	-0.364949	-0.253241	-0.275182	-0.503088	-0.040328
	60	-0.831298	-1.70744	-1.00104	-0.753875	-0.809447	-1.23805	-0.0899482
	120	-1.46941	-2.44079	-1.68689	-1.27007	-1.44986	-1.98603	-0.286769
	240	-2.59205	-3.67207	-2.7595	-2.22834	-2.53565	-3.26382	-0.690334
