# Supplementary material for: The yeast genome is globally accessible in living cells
Source: Nat Struct Mol Biol. 2024 Nov 25;32(2):247–56. doi: 10.1038/s41594-024-01318-2 (PMC11832417; doi:10.1038/s41594-024-01318-2)
Supplement: Supplementary file 7 — Statistical source data. [file 41594_2024_1318_MOESM7_ESM.xlsx]

## Sheet: Fig. 3c
Fig. 3c	Median 'fmeth' values for different genomic regions: SM induction of M.SssI in living cells.
REPLICATE 1
	Time (min)	Percentile									MEDIAN
		5	10	15	20	25	30	35	40	45	50	55	60	65	70	75	80	85	90	95
ORF	0	0.004	0.006	0.009	0.012	0.015	0.018	0.022	0.025	0.028	0.032	0.036	0.04	0.045	0.051	0.057	0.066	0.077	0.095	0.129
	30	0.004	0.007	0.01	0.013	0.016	0.02	0.023	0.026	0.029	0.033	0.037	0.041	0.046	0.051	0.058	0.066	0.078	0.096	0.131
	60	0.009	0.015	0.02	0.025	0.029	0.034	0.038	0.042	0.047	0.052	0.057	0.063	0.069	0.077	0.086	0.097	0.112	0.133	0.175
	120	0.061	0.082	0.098	0.112	0.126	0.139	0.152	0.165	0.179	0.193	0.208	0.224	0.242	0.261	0.284	0.31	0.343	0.387	0.458
	240	0.194	0.252	0.295	0.331	0.363	0.392	0.42	0.447	0.472	0.498	0.523	0.548	0.574	0.602	0.631	0.661	0.694	0.733	0.782
NDR	0	0.008	0.013	0.018	0.023	0.027	0.031	0.035	0.039	0.044	0.049	0.053	0.059	0.065	0.072	0.08	0.09	0.104	0.125	0.166
	30	0.01	0.017	0.023	0.029	0.034	0.039	0.044	0.049	0.054	0.059	0.065	0.071	0.078	0.085	0.094	0.105	0.12	0.143	0.185
	60	0.026	0.043	0.058	0.071	0.084	0.097	0.111	0.125	0.138	0.152	0.166	0.181	0.198	0.216	0.236	0.26	0.289	0.326	0.382
	120	0.16	0.255	0.322	0.376	0.423	0.464	0.499	0.529	0.559	0.585	0.609	0.633	0.654	0.675	0.696	0.719	0.741	0.767	0.801
	240	0.442	0.587	0.66	0.705	0.738	0.763	0.782	0.798	0.811	0.822	0.833	0.843	0.852	0.861	0.87	0.879	0.889	0.9	0.915
CEN	0	0	0	0.0031	0.0043	0.008	0.0124	0.0175	0.0258	0.0342	0.038	0.0411	0.0438	0.045	0.0564	0.0645	0.0677	0.0968	0.1202	0.1487
	30	0.0021	0.003	0.0061	0.007	0.008	0.0139	0.0169	0.018	0.0282	0.0315	0.0411	0.045	0.0485	0.0539	0.0565	0.064	0.0733	0.0929	0.1229
	60	0.005	0.0059	0.0081	0.0096	0.019	0.0284	0.029	0.034	0.0346	0.0395	0.0444	0.0468	0.0593	0.062	0.0655	0.0739	0.0823	0.0962	0.11
	120	0.0035	0.005	0.0081	0.0093	0.0125	0.0213	0.0249	0.0323	0.035	0.0365	0.0387	0.0399	0.0426	0.0531	0.0675	0.0735	0.0912	0.1072	0.136
	240	0	0.0036	0.0075	0.0141	0.0275	0.0374	0.0425	0.0552	0.0573	0.06	0.062	0.0647	0.0763	0.0895	0.129	0.1727	0.1778	0.193	0.2968
																				95
																				0.122
																				0.126
																				0.181
																				0.464
																				0.836
																				0.166
																				0.1935
																				0.479
																				0.862
																				0.978
																				0.1371
																				0.15825
																				0.3342
																				0.7499
																				0.949
																				0.13
																				0.14415
																				0.2274
																				0.58375
																				0.8876
																				0.163
																				0.16875
																				0.216
																				0.478
																				0.833
																				0.105
																				0.1187
																				0.25445
																				0.657
																				0.938
																				0.0925
																				0.0927
																				0.0874
																				0.12
																				0.4351

## Sheet: Fig. 3d
Fig. 3d	Mean 'fmeth' values for all ~5000 yeast genes aligned on the dyad of the +1 nucleosome: SM induction of M.SssI in living cells.
		Smoothed with a 21-nt window.
REPLICATE 1
	Time (min)	Position relative to +1 nucleosome (bp)
		-1000	-999	-998	-997	-996	-995	-994	-993	-992	-991	-990	-989	-988	-987	-986	-985	-984	-983	-982	-981	-980	-979	-978	-977	-976	-975	-974	-973	-972	-971	-970	-969	-968	-967	-966	-965	-964	-963	-962	-961	-960	-959	-958	-957	-956	-955	-954	-953
	0	0.0433703	0.0437102	0.0440217	0.0443007	0.0445485	0.0447709	0.0449754	0.045168	0.0453532	0.0455402	0.0457293	0.0458269	0.0457198	0.0456568	0.0456457	0.045647	0.0456282	0.0456002	0.045695	0.0459453	0.0463392	0.0468037	0.0472324	0.0475206	0.0476064	0.0475016	0.0472851	0.0470359	0.0468017	0.0465844	0.0463289	0.0459395	0.0453914	0.0447902	0.0442259	0.0437632	0.0434366	0.0431993	0.0430251	0.0429372	0.0429841	0.0431323	0.0433489	0.0435848	0.0438282	0.0440962	0.0443866	0.0446928
	30	0.0451865	0.0456277	0.0460365	0.046409	0.0467467	0.0470562	0.0473442	0.0476166	0.0478776	0.0481366	0.048392	0.0485394	0.0484339	0.0483396	0.048277	0.0481988	0.0480866	0.0479552	0.0479024	0.0479567	0.0481181	0.048354	0.0485921	0.0487551	0.0487947	0.0487356	0.048626	0.0484956	0.0483644	0.048229	0.0480485	0.0477532	0.0473275	0.046845	0.0463773	0.0459554	0.0456042	0.0453212	0.0450822	0.0449127	0.0448814	0.0449757	0.0451535	0.0453747	0.0456273	0.0459268	0.0462623	0.0466089
	60	0.0717244	0.0722159	0.0726696	0.0730804	0.0734485	0.0737805	0.0740835	0.0743633	0.074623	0.0748749	0.075123	0.0752606	0.0750767	0.0749123	0.0748197	0.0747454	0.074633	0.0745224	0.0745951	0.0748919	0.0753785	0.0759804	0.0765542	0.0769728	0.0772039	0.0772666	0.077264	0.077258	0.0772078	0.0770734	0.0768367	0.0764598	0.0759188	0.0752665	0.0746066	0.074047	0.0736269	0.0733087	0.0730569	0.0728788	0.0728184	0.0728608	0.0729788	0.0731474	0.0734104	0.0737906	0.0742163	0.0746441
	120	0.241762	0.242693	0.243587	0.244439	0.245247	0.24601	0.246725	0.247391	0.248012	0.248616	0.249237	0.249838	0.249867	0.249648	0.249297	0.24882	0.248173	0.247534	0.247282	0.247374	0.24771	0.24817	0.248589	0.248977	0.249437	0.249909	0.250528	0.2514	0.252192	0.252657	0.252725	0.252405	0.251764	0.250772	0.249591	0.248534	0.247686	0.247017	0.246561	0.246187	0.245919	0.245882	0.246098	0.246593	0.247475	0.248675	0.249853	0.250841
	240	0.528121	0.527937	0.527786	0.527681	0.527621	0.527583	0.527532	0.527434	0.527256	0.526991	0.526663	0.526496	0.52652	0.5265	0.526392	0.526004	0.525146	0.524	0.523031	0.522294	0.521828	0.52158	0.521381	0.52136	0.521645	0.522146	0.52292	0.523991	0.524871	0.525176	0.524948	0.524385	0.523613	0.522439	0.520927	0.519321	0.517628	0.515888	0.514275	0.512741	0.511602	0.51131	0.511865	0.513072	0.514648	0.516261	0.517537	0.518415
[truncated: 1,953 more columns]

## Sheet: Fig. 3e
Fig. 3e	Median methylation rates for different genomic regions: SM induction of M.SssI in living cells.
REPLICATE 1		Ln (1 - median fcut)
	Time (min)	ORF	NDR	ARS	TEL	Ty	tRNA	CEN
	30	-0.0335568	-0.0608121	-0.0470916	-0.0387408	-0.0418642	-0.0314907	-0.0320068
	60	-0.0534008	-0.164875	-0.0877389	-0.0618754	-0.0618754	-0.0704225	-0.0403013
	120	-0.214432	-0.879477	-0.391562	-0.228156	-0.214432	-0.450986	-0.0371828
	240	-0.689155	-1.72597	-1.1178	-0.685179	-0.642454	-1.26231	-0.0618754

## Sheet: Fig. 3f
Fig. 3f	Median 'fmeth' values for silenced regions: SM induction of M.SssI in living cells.
REPLICATE 1		CpG Fraction Methylated
		HMLalpha			HMRa			MATa
	Time (min)	Median	Q25	Q75	Median	Q25	Q75	Median	Q25	Q75
	0	0.033	0.0165	0.069	0.035	0.015	0.048	0.043	0.029	0.059
	30	0.031	0.012	0.056	0.022	0.017	0.04	0.043	0.02	0.071
	60	0.047	0.032	0.0615	0.039	0.033	0.07	0.082	0.046	0.147
	120	0.104	0.067	0.1685	0.13	0.075	0.154	0.389	0.154	0.544
	240	0.237	0.1055	0.4475	0.282	0.21	0.414	0.756	0.459	0.793
