# Supplementary material for: The yeast genome is globally accessible in living cells
Source: Nat Struct Mol Biol. 2024 Nov 25;32(2):247–56. doi: 10.1038/s41594-024-01318-2 (PMC11832417; doi:10.1038/s41594-024-01318-2)
Supplement: Supplementary file 9 — Statistical source data. [file 41594_2024_1318_MOESM9_ESM.xlsx]

## Sheet: Fig. 4c,d
Fig. 4c, d	Mean 'fcut' values for all ~5000 yeast genes aligned on the dyad of the +1 nucleosome: SM induction of Dam in auxin-treated cells.
		Smoothed with a 21-nt window.
		Wild type, Rsc8-depleted and Isw1/Chd1-depleted
Wild type REPLICATE 1
	Time (min)	Position relative to +1 nucleosome (bp)
		-1000	-999	-998	-997	-996	-995	-994	-993	-992	-991	-990	-989	-988	-987	-986	-985	-984	-983	-982	-981	-980	-979	-978	-977	-976	-975	-974	-973	-972	-971	-970	-969	-968	-967	-966	-965	-964	-963	-962	-961	-960	-959	-958	-957	-956	-955	-954	-953
	0	0.438222	0.400608	0.369723	0.374788	0.379656	0.37051	0.374209	0.370565	0.372595	0.371615	0.371454	0.366336	0.366727	0.364062	0.37092	0.368417	0.368275	0.368282	0.372447	0.371354	0.371589	0.371245	0.369172	0.364902	0.360791	0.362396	0.361819	0.36365	0.359904	0.36109	0.354673	0.35375	0.358829	0.363052	0.36634	0.366942	0.369923	0.37034	0.371493	0.367192	0.359924	0.363834	0.365271	0.369355	0.376026	0.38214	0.377303	0.376375
	180	0.283635	0.253721	0.233554	0.237875	0.24126	0.236102	0.237473	0.235258	0.236259	0.234443	0.234466	0.230446	0.231199	0.229513	0.234942	0.231069	0.230548	0.230253	0.23172	0.23134	0.230056	0.229778	0.228282	0.225597	0.222516	0.222723	0.221115	0.223241	0.222255	0.222719	0.219138	0.219256	0.224132	0.226149	0.226798	0.227915	0.231338	0.231628	0.233586	0.230055	0.225613	0.230104	0.231342	0.232687	0.236078	0.241945	0.239106	0.239118
	240	0.258121	0.228089	0.211556	0.214634	0.214273	0.210269	0.211381	0.211352	0.211554	0.211177	0.211009	0.207173	0.20833	0.20658	0.211956	0.208405	0.207752	0.210143	0.21317	0.21424	0.212455	0.213489	0.213604	0.210596	0.208366	0.20772	0.206191	0.207988	0.206347	0.207299	0.204338	0.203671	0.208674	0.210777	0.211834	0.21273	0.21448	0.214449	0.215076	0.212285	0.207408	0.210237	0.21045	0.210788	0.213432	0.218269	0.215685	0.215581
	270	0.277363	0.253727	0.233198	0.236917	0.234343	0.231013	0.232343	0.231889	0.233455	0.232657	0.233547	0.230354	0.231593	0.229683	0.234989	0.232683	0.231871	0.232733	0.23721	0.238565	0.23712	0.236415	0.236207	0.233911	0.231852	0.231859	0.230102	0.232635	0.231444	0.231909	0.228401	0.227133	0.231651	0.23431	0.235349	0.236201	0.237794	0.237785	0.24001	0.236773	0.230418	0.234216	0.235509	0.236353	0.240437	0.244901	0.241258	0.240897
	300	0.459423	0.419634	0.399307	0.398789	0.398907	0.389	0.386699	0.383632	0.385842	0.386277	0.388191	0.383161	0.384884	0.382706	0.387718	0.382933	0.382901	0.384643	0.388305	0.38799	0.389801	0.389492	0.390969	0.388775	0.388025	0.388057	0.386925	0.389568	0.387701	0.387473	0.380883	0.377312	0.381187	0.383504	0.384803	0.386135	0.388996	0.388896	0.389017	0.385463	0.378191	0.379963	0.381887	0.383431	0.389803	0.393094	0.387725	0.388089
	360	0.681528	0.660204	0.628174	0.635694	0.636304	0.624971	0.624358	0.619033	0.621148	0.621807	0.623575	0.617589	0.618804	0.614614	0.620305	0.616921	0.615538	0.616653	0.620608	0.619949	0.622008	0.622908	0.623136	0.620378	0.621649	0.62261	0.620987	0.624026	0.620614	0.62038	0.615168	0.611491	0.61764	0.619898	0.62117	0.622688	0.625568	0.624915	0.622041	0.618338	0.610181	0.611948	0.613598	0.614459	0.621364	0.622021	0.614809	0.613651
	420	0.756681	0.725781	0.69269	0.698234	0.701389	0.687696	0.685181	0.679938	0.68102	0.679615	0.680688	0.674879	0.675888	0.672449	0.676933	0.671909	0.670965	0.671672	0.674342	0.674723	0.677843	0.679515	0.676903	0.674875	0.673416	0.67336	0.673215	0.675744	0.672548	0.672731	0.665723	0.663153	0.668193	0.670174	0.672032	0.674729	0.678844	0.678474	0.675461	0.67083	0.660966	0.661815	0.663234	0.666888	0.67417	0.677415	0.672568	0.670902
	480	0.840729	0.800492	0.762505	0.773952	0.773687	0.76017	0.758274	0.752523	0.754315	0.753551	0.754645	0.747772	0.749799	0.745334	0.750456	0.746509	0.744667	0.743628	0.746797	0.746176	0.748376	0.749657	0.747002	0.744705	0.745869	0.746307	0.745463	0.747362	0.743517	0.74439	0.739004	0.736647	0.739557	0.741215	0.743901	0.74664	0.749497	0.748414	0.746554	0.743635	0.734965	0.736063	0.736764	0.73967	0.747156	0.747834	0.74344	0.742386
Rsc8-degron REPLICATE 1
	Time (min)	Position relative to +1 nucleosome (bp)
		-1000	-999	-998	-997	-996	-995	-994	-993	-992	-991	-990	-989	-988	-987	-986	-985	-984	-983	-982	-981	-980	-979	-978	-977	-976	-975	-974	-973	-972	-971	-970	-969	-968	-967	-966	-965	-964	-963	-962	-961	-960	-959	-958	-957	-956	-955	-954	-953
	0	0.442502	0.408745	0.374405	0.38016	0.387138	0.382007	0.386125	0.386168	0.390738	0.391406	0.391838	0.387257	0.388861	0.38661	0.394595	0.391265	0.393426	0.394796	0.399382	0.400114	0.400301	0.400372	0.399101	0.394564	0.391499	0.390634	0.387826	0.389892	0.385991	0.385803	0.378695	0.376405	0.382485	0.385065	0.387784	0.389431	0.393265	0.392591	0.391407	0.386845	0.37719	0.380904	0.3825	0.384645	0.390485	0.395814	0.391064	0.39037
	180	0.420947	0.388676	0.36004	0.356743	0.355136	0.349213	0.34919	0.346802	0.348541	0.347959	0.34762	0.342331	0.3419	0.339212	0.344518	0.341077	0.342725	0.344594	0.349142	0.350351	0.349278	0.348372	0.347688	0.345266	0.342929	0.342374	0.339722	0.342843	0.340258	0.341563	0.33654	0.336044	0.340647	0.344349	0.345587	0.346657	0.349855	0.348644	0.349659	0.345534	0.33823	0.34328	0.343714	0.345652	0.35034	0.355661	0.352779	0.352605
	240	0.442438	0.408566	0.372971	0.374886	0.373595	0.368923	0.372612	0.37006	0.371709	0.373463	0.374376	0.369723	0.369934	0.36794	0.37307	0.371481	0.37208	0.373725	0.37856	0.380039	0.37981	0.379686	0.378176	0.373967	0.37251	0.371723	0.368392	0.371206	0.367495	0.366501	0.361623	0.36017	0.365316	0.368658	0.369781	0.371669	0.374164	0.374017	0.372802	0.36992	0.361891	0.366757	0.367604	0.370515	0.375758	0.381152	0.379402	0.379775
	270	0.413896	0.378678	0.35431	0.354695	0.353874	0.348633	0.349286	0.345606	0.347849	0.347689	0.348784	0.344014	0.343845	0.342437	0.347227	0.344755	0.345701	0.347581	0.35192	0.352941	0.352623	0.352106	0.35108	0.348726	0.347137	0.347257	0.343882	0.346389	0.344522	0.344752	0.340467	0.339458	0.344325	0.347425	0.347662	0.349558	0.351332	0.350286	0.35022	0.345924	0.337845	0.341368	0.342129	0.345083	0.348382	0.353428	0.350903	0.351634
	300	0.525128	0.504183	0.476133	0.483565	0.48127	0.47472	0.475883	0.472361	0.476484	0.477898	0.480194	0.475637	0.477852	0.47446	0.479884	0.47848	0.478932	0.480597	0.486431	0.488212	0.4895	0.489829	0.488877	0.485966	0.485515	0.485831	0.482216	0.48583	0.482557	0.482131	0.475934	0.474388	0.479888	0.482501	0.483701	0.487026	0.488957	0.486908	0.484493	0.482107	0.472048	0.475512	0.475224	0.478298	0.483919	0.488229	0.485766	0.485713
	360	0.639832	0.619216	0.591007	0.595812	0.593478	0.585708	0.586289	0.580532	0.585963	0.589968	0.590557	0.586052	0.586593	0.583013	0.588407	0.58645	0.588307	0.589214	0.594747	0.595896	0.598517	0.59963	0.599739	0.596953	0.598061	0.599968	0.597083	0.599977	0.595908	0.595296	0.590498	0.589217	0.594165	0.598003	0.599316	0.602274	0.604468	0.60272	0.599518	0.597952	0.587406	0.589594	0.588343	0.590876	0.595486	0.598587	0.595291	0.595087
	420	0.721983	0.712398	0.683043	0.691002	0.68865	0.684383	0.686643	0.681642	0.684863	0.688613	0.693156	0.689417	0.690688	0.688503	0.693515	0.692034	0.692951	0.694421	0.699927	0.701198	0.702451	0.702397	0.702664	0.698435	0.698144	0.701269	0.699599	0.702818	0.699437	0.698571	0.694225	0.690919	0.695888	0.698306	0.69739	0.700357	0.702562	0.701195	0.698234	0.697915	0.689372	0.691442	0.690296	0.692276	0.697874	0.700854	0.697647	0.695486
	480	0.74947	0.729562	0.702182	0.710002	0.708805	0.70679	0.708447	0.702958	0.706758	0.70917	0.71425	0.71149	0.712226	0.710441	0.714822	0.713614	0.714473	0.716596	0.72315	0.723664	0.725301	0.724999	0.725105	0.72202	0.721984	0.725022	0.722972	0.725352	0.722613	0.721806	0.715325	0.712138	0.714873	0.717545	0.718352	0.722386	0.724603	0.723282	0.719425	0.718266	0.709873	0.709859	0.708983	0.711255	0.715996	0.719131	0.716167	0.714715
Isw1/Chd1-degrons REPLICATE 1
	Time (min)	Position relative to +1 nucleosome (bp)
		-1000	-999	-998	-997	-996	-995	-994	-993	-992	-991	-990	-989	-988	-987	-986	-985	-984	-983	-982	-981	-980	-979	-978	-977	-976	-975	-974	-973	-972	-971	-970	-969	-968	-967	-966	-965	-964	-963	-962	-961	-960	-959	-958	-957	-956	-955	-954	-953
	0	0.459847	0.422104	0.387363	0.394595	0.399232	0.394539	0.394556	0.391146	0.39474	0.395587	0.396321	0.391635	0.392732	0.390332	0.39913	0.398294	0.398514	0.400101	0.403784	0.402985	0.402244	0.402174	0.401918	0.398816	0.395599	0.397705	0.395123	0.398131	0.394237	0.39401	0.389733	0.387712	0.392138	0.394784	0.39729	0.397746	0.3985	0.398129	0.399028	0.396666	0.389416	0.394663	0.396115	0.399447	0.406349	0.411252	0.40568	0.406496
	180	0.445032	0.401599	0.365575	0.375506	0.377828	0.376827	0.3784	0.37427	0.379268	0.379981	0.380544	0.376286	0.378161	0.377073	0.386469	0.387261	0.387185	0.388917	0.39346	0.392447	0.39212	0.392062	0.393462	0.389369	0.387022	0.388308	0.385385	0.38926	0.387283	0.387485	0.384932	0.384256	0.388314	0.390476	0.391811	0.391103	0.390967	0.391506	0.393275	0.389162	0.383433	0.387571	0.388912	0.387735	0.394936	0.401269	0.397516	0.396688
	240	0.485347	0.428603	0.393968	0.402778	0.403842	0.403939	0.405635	0.402933	0.409503	0.410634	0.411758	0.406439	0.408325	0.408032	0.417126	0.418232	0.419376	0.420614	0.426184	0.426884	0.426889	0.426718	0.429072	0.425412	0.424254	0.426393	0.422995	0.426631	0.423821	0.423497	0.41975	0.418606	0.422942	0.426044	0.427718	0.428523	0.428233	0.429208	0.43194	0.427129	0.421018	0.425142	0.425442	0.424018	0.431651	0.436735	0.433252	0.433457
	270	0.56547	0.512486	0.485069	0.496446	0.498043	0.495991	0.496362	0.490583	0.499945	0.502812	0.503813	0.497955	0.502102	0.502078	0.511825	0.51238	0.513837	0.515215	0.521628	0.52186	0.524437	0.524501	0.529149	0.525229	0.525061	0.529467	0.524434	0.528059	0.524935	0.524995	0.521607	0.519677	0.523553	0.526044	0.527425	0.52667	0.526333	0.526904	0.529505	0.523451	0.516949	0.519155	0.520015	0.516642	0.525937	0.529612	0.524394	0.523864
	300	0.816651	0.781882	0.74988	0.763374	0.765764	0.763736	0.762492	0.755318	0.762959	0.76507	0.765749	0.761059	0.765932	0.765841	0.773516	0.774601	0.774815	0.774988	0.779283	0.779223	0.781803	0.783448	0.78658	0.783546	0.783842	0.789544	0.786735	0.789231	0.786004	0.787277	0.785265	0.785125	0.789457	0.788527	0.789662	0.789253	0.789339	0.790654	0.792885	0.787782	0.784825	0.785265	0.785327	0.78294	0.791019	0.791534	0.785818	0.784663
	360	0.935903	0.91348	0.887477	0.900184	0.904742	0.901971	0.902882	0.898773	0.901966	0.903196	0.904945	0.901972	0.904948	0.904822	0.909068	0.909632	0.909158	0.909331	0.910186	0.910105	0.911407	0.914313	0.914287	0.912822	0.9123	0.916433	0.915725	0.916801	0.914483	0.915482	0.914614	0.914572	0.916479	0.914853	0.915796	0.91711	0.917699	0.917797	0.918575	0.916017	0.9145	0.914328	0.913749	0.913992	0.918205	0.918757	0.915261	0.914325
	420	0.965685	0.962427	0.934605	0.943797	0.946816	0.945046	0.946446	0.944492	0.946294	0.946195	0.947747	0.945433	0.946153	0.946057	0.94845	0.949943	0.94949	0.949354	0.949528	0.949538	0.949903	0.952384	0.951256	0.950705	0.950124	0.952325	0.952776	0.952934	0.951585	0.953121	0.952592	0.952737	0.954432	0.95333	0.953446	0.95541	0.955797	0.95575	0.956618	0.955296	0.955048	0.954959	0.954374	0.955617	0.957684	0.958013	0.956559	0.955491
	480	0.974206	0.970042	0.943282	0.953136	0.956474	0.955245	0.956492	0.95562	0.95742	0.957689	0.958956	0.957524	0.958151	0.958319	0.960585	0.962812	0.962334	0.962525	0.962842	0.963023	0.962664	0.965406	0.964492	0.964298	0.963794	0.965609	0.966109	0.965863	0.964919	0.965868	0.965516	0.965858	0.966839	0.966095	0.966109	0.968577	0.968106	0.967912	0.968373	0.967169	0.966598	0.966806	0.96657	0.967763	0.969287	0.969816	0.96834	0.967964
[truncated: 1,953 more columns]
