# Supplementary material for: The yeast genome is globally accessible in living cells
Source: Nat Struct Mol Biol. 2024 Nov 25;32(2):247–56. doi: 10.1038/s41594-024-01318-2 (PMC11832417; doi:10.1038/s41594-024-01318-2)
Supplement: Supplementary file 11 — Statistical source data. [file 41594_2024_1318_MOESM11_ESM.xlsx]

## Sheet: ED_Fig. 1a
Extended Data Fig. 1a		Median 'fcut' values for different genomic regions: Dam-treated yeast nuclei.
REPLICATE 1
	[Dam], nM	Percentile									MEDIAN
		5	10	15	20	25	30	35	40	45	50	55	60	65	70	75	80	85	90	95
ORF	0	0.0077821	0.011194	0.0137931	0.0157233	0.0175439	0.0192308	0.0209205	0.0225806	0.0241692	0.0259259	0.0276817	0.0295082	0.0314304	0.033557	0.0358423	0.03861	0.0419847	0.046332	0.0533333
	0.77	0.166667	0.190476	0.206349	0.219048	0.230047	0.239832	0.248996	0.258242	0.267016	0.276119	0.285088	0.294393	0.305	0.316327	0.328947	0.34359	0.361111	0.386139	0.427984
	1.52	0.20505	0.22884	0.24432	0.257508	0.268592	0.280112	0.289972	0.3	0.310078	0.319871	0.329609	0.340476	0.351222	0.36342	0.377604	0.393352	0.412369	0.439131	0.483951
	2.94	0.222543	0.249201	0.266129	0.280992	0.293103	0.304945	0.315972	0.326987	0.337989	0.348684	0.35942	0.370253	0.382184	0.395415	0.409836	0.427746	0.449351	0.479167	0.525912
	5.56	0.223301	0.24922	0.266423	0.280347	0.292605	0.304348	0.315341	0.326019	0.337037	0.347701	0.358974	0.370787	0.383041	0.396596	0.4125	0.430076	0.451975	0.482877	0.532403
NDR	0	0.0078125	0.010989	0.0134605	0.015625	0.0180181	0.0197628	0.0216662	0.023622	0.0253623	0.0273973	0.0291262	0.03125	0.033278	0.0358852	0.0383387	0.0416001	0.0452962	0.0506086	0.0592777
	0.77	0.268425	0.348178	0.400881	0.437752	0.466384	0.491227	0.518019	0.541322	0.565165	0.586151	0.605255	0.625	0.639587	0.657314	0.677018	0.697098	0.718998	0.744587	0.785366
	1.52	0.346091	0.418089	0.476516	0.508572	0.542359	0.568156	0.589771	0.61087	0.631408	0.648137	0.666288	0.68556	0.69863	0.713253	0.730814	0.74697	0.76511	0.78757	0.816924
	2.94	0.371093	0.457711	0.514527	0.553498	0.582562	0.611594	0.631662	0.650507	0.670997	0.689357	0.703699	0.716847	0.73219	0.745616	0.759717	0.776549	0.794015	0.814601	0.841299
	5.56	0.369121	0.46981	0.526738	0.567546	0.593487	0.619268	0.636515	0.659574	0.675796	0.693598	0.707714	0.722078	0.735248	0.75	0.763323	0.77707	0.793413	0.812957	0.838336
ARS	0	0.00706714	0.0124358	0.0158938	0.0182404	0.020979	0.0226833	0.0244876	0.0273402	0.0289627	0.0307908	0.0325234	0.0345903	0.0364372	0.0403089	0.0438871	0.0481713	0.0536618	0.057508	0.070401
	0.77	0.178241	0.203125	0.22528	0.237457	0.25297	0.271431	0.287349	0.294755	0.308951	0.321505	0.336493	0.346972	0.357738	0.371934	0.396992	0.426439	0.453744	0.542601	0.592012
	1.52	0.201569	0.234375	0.26564	0.280912	0.295337	0.307744	0.327614	0.336863	0.350877	0.363972	0.380165	0.40084	0.419499	0.4375	0.453012	0.48255	0.548096	0.598067	0.660839
	2.94	0.207218	0.248	0.276527	0.30045	0.313131	0.326014	0.342377	0.353135	0.363737	0.381446	0.40568	0.422062	0.446	0.480259	0.5086	0.528396	0.572482	0.652843	0.706129
	5.56	0.225402	0.259799	0.287535	0.301626	0.313397	0.323762	0.340135	0.351364	0.370626	0.385751	0.407216	0.430197	0.446437	0.479073	0.507692	0.552733	0.588378	0.639964	0.703294
TEL	0	0.00709632	0.0096251	0.0120482	0.0135659	0.0153127	0.0165184	0.0174267	0.0181908	0.0194932	0.0202504	0.0218819	0.0234987	0.0245361	0.0259319	0.0276988	0.0297649	0.0335955	0.0405185	0.0556861
	0.77	0.139215	0.175116	0.219371	0.24406	0.262424	0.273595	0.284122	0.292895	0.29829	0.30378	0.311729	0.321814	0.333559	0.343039	0.355905	0.371914	0.399302	0.491315	0.60491
	1.52	0.183012	0.205975	0.239105	0.27646	0.304334	0.315505	0.326014	0.335293	0.345501	0.353642	0.362637	0.370574	0.379397	0.391109	0.402957	0.422883	0.442513	0.537152	0.67244
	2.94	0.187746	0.229793	0.254403	0.295765	0.32309	0.341333	0.355092	0.36633	0.375959	0.384579	0.391681	0.398867	0.408933	0.415792	0.43055	0.4479	0.478118	0.590525	0.700391
	5.56	0.202687	0.235154	0.265082	0.303493	0.326624	0.33656	0.346913	0.356491	0.363244	0.371736	0.3805	0.38697	0.396168	0.409091	0.423994	0.448555	0.479602	0.584557	0.6913
Ty	0	0.0107527	0.0145985	0.0184049	0.021812	0.0241935	0.026394	0.0286369	0.0304023	0.0326839	0.0350835	0.0379867	0.0412446	0.0437269	0.047619	0.0514469	0.0561665	0.0607595	0.0688201	0.0792952
	0.77	0.159347	0.183609	0.197727	0.214999	0.229572	0.241109	0.250886	0.260081	0.268871	0.275862	0.287568	0.3	0.313897	0.32595	0.33833	0.356383	0.377049	0.404158	0.449463
	1.52	0.19214	0.225947	0.242109	0.252697	0.261421	0.273973	0.283019	0.291439	0.301426	0.31243	0.323677	0.335695	0.352448	0.366573	0.382353	0.400729	0.425587	0.458447	0.500659
	2.94	0.205634	0.243589	0.261912	0.276662	0.287625	0.298077	0.310112	0.323183	0.331579	0.345121	0.355721	0.369026	0.385403	0.398104	0.415954	0.436155	0.459074	0.497367	0.547076
	5.56	0.209913	0.245398	0.259562	0.273842	0.288221	0.299131	0.310967	0.320123	0.329114	0.342891	0.355556	0.367709	0.379878	0.394041	0.411765	0.428571	0.455546	0.494912	0.539249
tRNA	0	0.0070922	0.00968055	0.0110052	0.0131625	0.014652	0.0162866	0.0177305	0.0199336	0.0214149	0.0229886	0.0249853	0.026598	0.0294503	0.03125	0.0348101	0.0372917	0.040404	0.0422681	0.0526972
	0.77	0.299969	0.33248	0.353943	0.38822	0.401606	0.420664	0.454887	0.474074	0.48954	0.50098	0.517062	0.544174	0.559218	0.583427	0.60596	0.62859	0.63734	0.675524	0.727091
	1.52	0.353462	0.388654	0.406427	0.435108	0.463659	0.478006	0.486505	0.513953	0.533495	0.544139	0.565285	0.582885	0.593386	0.618646	0.64432	0.669592	0.711443	0.764935	0.783073
	2.94	0.367232	0.398204	0.431666	0.444449	0.482353	0.520376	0.540368	0.548387	0.568504	0.58022	0.597826	0.618148	0.63625	0.654563	0.677749	0.703207	0.750877	0.805143	0.826794
	5.56	0.347475	0.401735	0.445682	0.454148	0.491573	0.514019	0.527564	0.546729	0.561521	0.577728	0.589587	0.611726	0.633385	0.652814	0.674242	0.695619	0.759062	0.803837	0.825778
CEN16	0	0	0	0	0	0	0	0	0	0	0.0283912	0	0	0	0	0	0	0	0	0
	0.77	0	0	0	0	0	0	0	0	0	0.165584	0	0	0	0	0	0	0	0	0
	1.52	0	0	0	0	0	0	0	0	0	0.193294	0	0	0	0	0	0	0	0	0
	2.94	0	0	0	0	0	0	0	0	0	0.177546	0	0	0	0	0	0	0	0	0
	5.56	0	0	0	0	0	0	0	0	0	0.190616	0	0	0	0	0	0	0	0	0
REPLICATE 2
	[Dam], nM	Percentile
		5	10	15	20	25	30	35	40	45	50	55	60	65	70	75	80	85	90	95
ORF	0	0	0.000838962	0.00359712	0.00384615	0.00409836	0.0044843	0.00687285	0.00738007	0.0077821	0.00826446	0.00909091	0.0105263	0.0113208	0.0120482	0.0130435	0.0145455	0.0160643	0.0180995	0.0213675
	0.77	0.16369	0.190311	0.207547	0.22087	0.232472	0.24333	0.25357	0.263158	0.272727	0.28223	0.292063	0.302013	0.312195	0.323204	0.336283	0.350932	0.369501	0.39465	0.435837
	1.52	0.179348	0.208738	0.228246	0.243781	0.256917	0.268421	0.279422	0.290162	0.300412	0.31068	0.321429	0.332046	0.344365	0.356784	0.370492	0.386266	0.405858	0.431472	0.475745
	2.94	0.2	0.229437	0.249249	0.265101	0.27931	0.292025	0.303831	0.315789	0.327869	0.339286	0.350805	0.362395	0.374582	0.388145	0.403416	0.421488	0.443179	0.471233	0.518937
	5.56	0.218954	0.250883	0.270833	0.286585	0.300872	0.313883	0.326153	0.338558	0.350585	0.362275	0.374233	0.386819	0.4	0.413793	0.429812	0.447644	0.470329	0.5	0.547974
NDR	0	0	0	0.00367647	0.00398406	0.00423729	0.00465116	0.00693243	0.00760456	0.008	0.00858369	0.00932406	0.0107527	0.0117647	0.012605	0.0138889	0.0152091	0.0166667	0.018753	0.0214823
	0.77	0.27527	0.349066	0.396396	0.431885	0.466667	0.493314	0.521779	0.545584	0.56743	0.587097	0.608248	0.626689	0.643156	0.661765	0.677695	0.698274	0.71993	0.747545	0.78626
	1.52	0.3125	0.396313	0.440126	0.475	0.507389	0.534789	0.558764	0.580979	0.601856	0.62069	0.639184	0.655812	0.671835	0.687748	0.704428	0.722947	0.744023	0.770203	0.80327
	2.94	0.351163	0.425781	0.474756	0.511769	0.547278	0.574803	0.598784	0.622509	0.645963	0.663677	0.678547	0.695068	0.708954	0.721739	0.738095	0.757076	0.777158	0.797333	0.826771
	5.56	0.385649	0.45791	0.508147	0.549479	0.575964	0.600559	0.627691	0.650855	0.669399	0.686684	0.700258	0.714286	0.726542	0.741844	0.755415	0.770512	0.786963	0.806882	0.837313
ARS	0	0	0	0.00357143	0.00395257	0.00436681	0.00694444	0.00735294	0.00785247	0.00831956	0.00896933	0.0107992	0.0114025	0.0124481	0.0129478	0.0138889	0.0154085	0.0172414	0.0195312	0.0252101
	0.77	0.169231	0.201158	0.227273	0.237222	0.252336	0.266548	0.277449	0.293009	0.307761	0.315353	0.327445	0.345969	0.361642	0.387092	0.434447	0.461147	0.477728	0.528153	0.6
	1.52	0.199248	0.223464	0.236302	0.256214	0.272727	0.283262	0.295239	0.303567	0.332037	0.351608	0.364671	0.376238	0.395652	0.429489	0.453116	0.469672	0.511549	0.570968	0.665241
	2.94	0.184906	0.24829	0.263889	0.278125	0.291096	0.306995	0.323432	0.34093	0.355263	0.373737	0.385909	0.413408	0.434808	0.46282	0.498382	0.517426	0.552099	0.604377	0.690341
	5.56	0.219065	0.270492	0.283555	0.301724	0.310897	0.332355	0.348597	0.36565	0.381043	0.394302	0.419593	0.434783	0.456972	0.481446	0.520988	0.556804	0.582772	0.631886	0.705472
TEL	0	0.00181688	0.0031348	0.00378287	0.00421941	0.00472816	0.00532487	0.00576923	0.00637635	0.00690727	0.0073828	0.00826446	0.0087108	0.00936207	0.00997213	0.0107239	0.0118793	0.0135659	0.014848	0.0176056
	0.77	0.122078	0.184795	0.225376	0.248127	0.264218	0.273098	0.283792	0.292267	0.302176	0.309408	0.316103	0.322684	0.328355	0.336606	0.34945	0.356977	0.385656	0.460884	0.608031
	1.52	0.127036	0.187007	0.248	0.272115	0.287586	0.297571	0.315476	0.323052	0.330946	0.339189	0.345919	0.355442	0.362733	0.370166	0.379245	0.391299	0.420649	0.493213	0.634255
	2.94	0.133221	0.229721	0.265263	0.290331	0.315308	0.329842	0.344131	0.35162	0.360269	0.367378	0.372907	0.381158	0.389177	0.400294	0.410034	0.424623	0.444052	0.492161	0.666546
	5.56	0.158001	0.245393	0.277597	0.314107	0.338929	0.349931	0.360806	0.370844	0.379592	0.383861	0.389735	0.396555	0.403242	0.409384	0.42215	0.438692	0.47089	0.550182	0.697512
Ty	0	0	0.00325733	0.0037594	0.00471698	0.00636943	0.00696864	0.00768056	0.00852273	0.00954201	0.0103627	0.0114679	0.0122324	0.0133333	0.0146531	0.0158228	0.0176046	0.0194402	0.0223535	0.0266464
	0.77	0.139701	0.188725	0.204722	0.219409	0.234421	0.24494	0.255814	0.265306	0.274075	0.283237	0.294445	0.304049	0.318202	0.330106	0.342318	0.357466	0.374877	0.406925	0.467836
	1.52	0.151735	0.202148	0.226029	0.24	0.253275	0.267927	0.278534	0.288171	0.297995	0.307966	0.319099	0.330157	0.341788	0.354518	0.370656	0.391109	0.413504	0.449219	0.5
	2.94	0.158451	0.226355	0.25	0.266994	0.279152	0.294503	0.30491	0.315476	0.325554	0.336032	0.347003	0.360865	0.373626	0.387387	0.402367	0.421384	0.444977	0.485258	0.53983
	5.56	0.19104	0.249054	0.273742	0.29131	0.303493	0.312912	0.324187	0.33689	0.347253	0.358379	0.371245	0.386713	0.400471	0.416689	0.431072	0.449534	0.475177	0.520594	0.561104
tRNA	0	0	0	0.00351371	0.0037037	0.003861	0.00408163	0.00431034	0.00625841	0.00696864	0.00749074	0.00809717	0.00913242	0.00967742	0.0110866	0.0116279	0.012931	0.0138231	0.0160515	0.0195246
	0.77	0.300171	0.35	0.373407	0.394134	0.410095	0.433479	0.45037	0.467416	0.486379	0.506456	0.522867	0.545069	0.560733	0.58444	0.599244	0.62098	0.64417	0.67156	0.709746
	1.52	0.28769	0.370209	0.406035	0.42612	0.432331	0.461794	0.472604	0.489497	0.517171	0.540437	0.552766	0.563764	0.576408	0.599237	0.6171	0.648221	0.674254	0.70824	0.758728
	2.94	0.334532	0.380822	0.401316	0.441417	0.472603	0.490608	0.516304	0.541153	0.553459	0.574519	0.58445	0.593738	0.617262	0.642278	0.65311	0.684215	0.719697	0.755661	0.812865
	5.56	0.370462	0.400894	0.440063	0.447028	0.47181	0.509378	0.527073	0.537399	0.555263	0.573248	0.590385	0.614776	0.629205	0.659224	0.675	0.70849	0.73846	0.771515	0.825939
CEN16	0	0	0	0	0	0	0	0	0	0	0.00423729	0	0	0	0	0	0	0	0	0
	0.77	0	0	0	0	0	0	0	0	0	0.150259	0	0	0	0	0	0	0	0	0
	1.52	0	0	0	0	0	0	0	0	0	0.14841	0	0	0	0	0	0	0	0	0
	2.94	0	0	0	0	0	0	0	0	0	0.159204	0	0	0	0	0	0	0	0	0
	5.56	0	0	0	0	0	0	0	0	0	0.209756	0	0	0	0	0	0	0	0	0

## Sheet: ED_Fig. 1b
Extended Data Fig. 1b		Median 'fcut' values for Rpb3 deciles: Dam-treated yeast nuclei.
REPLICATE 1
	[Dam], nM	Decile
		1	2	3	4	5	6	7	8	9	10
	0	0.0242215	0.0251799	0.025	0.0258303	0.0261194	0.025641	0.0257353	0.0267176	0.0270677	0.0266667
	0.77	0.307304	0.280851	0.271605	0.27725	0.271698	0.271654	0.27193	0.275109	0.273101	0.273564
	1.52	0.350238	0.321229	0.317297	0.321267	0.315108	0.315143	0.316473	0.317796	0.316489	0.318968
	2.94	0.378214	0.35	0.346705	0.348596	0.343986	0.344749	0.347313	0.34472	0.346036	0.344928
	5.56	0.379371	0.349472	0.344069	0.347886	0.343548	0.343646	0.343609	0.343043	0.346489	0.344624
REPLICATE 2
	[Dam], nM	Decile
		1	2	3	4	5	6	7	8	9	10
	0	0.00821359	0.00826446	0.00809717	0.00813008	0.00829876	0.00829876	0.00823045	0.00829531	0.00829876	0.00858369
	0.77	0.307914	0.287927	0.279755	0.281457	0.275918	0.278034	0.278615	0.281661	0.280509	0.280143
	1.52	0.337017	0.314607	0.308081	0.3125	0.307373	0.306604	0.306878	0.306458	0.309229	0.308996
	2.94	0.367891	0.341573	0.334443	0.340659	0.336257	0.335766	0.335463	0.334432	0.3391	0.335552
	5.56	0.39235	0.364964	0.357746	0.363875	0.357771	0.357751	0.359474	0.361308	0.359331	0.355756

## Sheet: ED_Fig. 1c
Extended Data Fig. 1c		Mean 'fcut' values for all ~5000 yeast genes aligned on the dyad of the +1 nucleosome: Dam-treated yeast nuclei.
		Smoothed with a 21-nt window.
REPLICATE 1
	[Dam], nM	Position relative to +1 nucleosome (bp)
		-1000	-999	-998	-997	-996	-995	-994	-993	-992	-991	-990	-989	-988	-987	-986	-985	-984	-983	-982	-981	-980	-979	-978	-977	-976	-975	-974	-973	-972	-971	-970	-969	-968	-967	-966	-965	-964	-963	-962	-961	-960	-959	-958	-957	-956	-955	-954	-953
	0	0.0267916	0.0271134	0.0274696	0.0278171	0.0281541	0.0284635	0.0287577	0.0290113	0.0292094	0.0293419	0.0293801	0.0293175	0.0291934	0.029107	0.0291417	0.0293008	0.0295079	0.0296899	0.0297866	0.0297886	0.0297382	0.0296724	0.029595	0.0295098	0.0294068	0.0292348	0.0289944	0.0286842	0.0283116	0.0279371	0.0276343	0.0274426	0.0273586	0.027348	0.0273912	0.0274542	0.0275285	0.0276443	0.0277868	0.0279586	0.0281929	0.0284944	0.0288005	0.0290853	0.0293176	0.029468	0.0295299	0.0295585
	0.77	0.306332	0.306534	0.306498	0.305788	0.304351	0.30237	0.300131	0.298201	0.297217	0.297569	0.298643	0.299857	0.300886	0.301353	0.30142	0.301332	0.301375	0.301718	0.30268	0.3041	0.305885	0.308044	0.310042	0.311359	0.311911	0.311723	0.310899	0.309748	0.308476	0.307492	0.306732	0.305697	0.303808	0.300966	0.297764	0.29517	0.29423	0.295109	0.297311	0.300345	0.303588	0.306466	0.308499	0.309584	0.310106	0.310693	0.311625	0.312813
	1.52	0.346859	0.346482	0.345909	0.344786	0.34306	0.34088	0.338649	0.336962	0.336374	0.337344	0.339265	0.341385	0.343302	0.344549	0.345317	0.345875	0.3464	0.347037	0.348078	0.34934	0.350801	0.352585	0.354162	0.355009	0.355077	0.354331	0.352896	0.351259	0.349707	0.348617	0.347987	0.347178	0.345578	0.343074	0.340338	0.338454	0.338403	0.340356	0.343764	0.347988	0.35223	0.355681	0.357935	0.359096	0.359748	0.360637	0.361952	0.363272
	2.94	0.381503	0.381806	0.38165	0.380671	0.378739	0.376032	0.373159	0.370865	0.369725	0.370105	0.371316	0.372585	0.373473	0.373546	0.373155	0.372772	0.372687	0.37298	0.373898	0.375275	0.376959	0.378818	0.380269	0.380979	0.380945	0.380096	0.378527	0.376711	0.374914	0.373467	0.37236	0.371098	0.369027	0.365897	0.362358	0.359653	0.358943	0.360439	0.363499	0.367478	0.371659	0.375275	0.377806	0.379298	0.380363	0.381873	0.384051	0.386447
	5.56	0.383148	0.382979	0.3822	0.380607	0.378203	0.375334	0.37251	0.370345	0.369381	0.369987	0.371322	0.372663	0.37363	0.373781	0.373512	0.37331	0.373415	0.373841	0.374788	0.37607	0.377672	0.379564	0.381099	0.381878	0.38188	0.381047	0.379443	0.377535	0.37568	0.37433	0.373313	0.37202	0.369917	0.366911	0.363612	0.361102	0.360534	0.362166	0.365311	0.369273	0.373344	0.376844	0.379248	0.380634	0.381666	0.383132	0.385172	0.3873
REPLICATE 2
	[Dam], nM	Position relative to +1 nucleosome (bp)
		-1000	-999	-998	-997	-996	-995	-994	-993	-992	-991	-990	-989	-988	-987	-986	-985	-984	-983	-982	-981	-980	-979	-978	-977	-976	-975	-974	-973	-972	-971	-970	-969	-968	-967	-966	-965	-964	-963	-962	-961	-960	-959	-958	-957	-956	-955	-954	-953
	0	0.00938487	0.00951437	0.00967058	0.00984325	0.0100037	0.0101237	0.0102033	0.0102577	0.0102995	0.0103209	0.0103131	0.0102862	0.0102611	0.0102375	0.0102064	0.0101723	0.0101588	0.0101825	0.0102248	0.0102734	0.010337	0.0104026	0.010443	0.0104468	0.0104225	0.0103838	0.0103172	0.0101977	0.0100451	0.00990465	0.0097938	0.00969576	0.0096014	0.00952667	0.00948391	0.00946539	0.00946258	0.00948825	0.00953109	0.00956922	0.00961224	0.00966014	0.00969985	0.00970936	0.00966844	0.00959579	0.00952144	0.00946179
	0.77	0.316145	0.316102	0.315847	0.314928	0.313151	0.310619	0.307734	0.305117	0.303293	0.302689	0.302912	0.303404	0.303721	0.303496	0.302975	0.302443	0.302069	0.302031	0.302669	0.303923	0.305724	0.308034	0.310277	0.31196	0.312953	0.313122	0.312586	0.311874	0.311205	0.310779	0.310446	0.309628	0.307666	0.304478	0.300716	0.297579	0.296169	0.296728	0.298735	0.30167	0.305001	0.30806	0.310371	0.31179	0.312887	0.314398	0.316439	0.318612
	1.52	0.343554	0.343704	0.343802	0.343315	0.342075	0.340204	0.338011	0.336071	0.334978	0.335118	0.335885	0.336645	0.337011	0.336657	0.335909	0.335041	0.334268	0.333764	0.333871	0.334449	0.335519	0.337268	0.339183	0.340662	0.341424	0.341357	0.340497	0.339182	0.33771	0.336535	0.335706	0.334702	0.33284	0.329872	0.326257	0.323015	0.321297	0.32151	0.323392	0.326496	0.330173	0.333609	0.33623	0.33801	0.33942	0.341081	0.343128	0.345186
	2.94	0.370586	0.370983	0.371163	0.370625	0.369189	0.367052	0.364634	0.362586	0.361464	0.361565	0.362316	0.363088	0.363478	0.363084	0.362206	0.361226	0.360396	0.359867	0.359942	0.360487	0.361457	0.362945	0.364376	0.365273	0.36554	0.365141	0.364123	0.36286	0.361724	0.361038	0.360687	0.360148	0.3589	0.356841	0.354367	0.352416	0.351952	0.353188	0.355676	0.35895	0.362441	0.365558	0.367781	0.36899	0.369711	0.370723	0.372237	0.373865
	5.56	0.39792	0.397861	0.397136	0.395454	0.39278	0.389505	0.38614	0.38336	0.381759	0.381677	0.382445	0.383393	0.384109	0.384192	0.38406	0.384116	0.384425	0.384959	0.385926	0.387137	0.388562	0.390347	0.391973	0.393066	0.393487	0.39314	0.39203	0.390593	0.389195	0.388174	0.38746	0.386518	0.38468	0.38175	0.378225	0.375186	0.373768	0.374248	0.376178	0.379127	0.382499	0.385566	0.387715	0.388838	0.389518	0.390628	0.392366	0.394313
[truncated: 1,953 more columns]
