# Supplementary material for: The yeast genome is globally accessible in living cells
Source: Nat Struct Mol Biol. 2024 Nov 25;32(2):247–56. doi: 10.1038/s41594-024-01318-2 (PMC11832417; doi:10.1038/s41594-024-01318-2)
Supplement: Supplementary file 12 — Statistical source data. [file 41594_2024_1318_MOESM12_ESM.xlsx]

## Sheet: ED Fig. 2a
Extended Data Fig. 2a		Median 'fcut' values for Gcn4 target genes: SM induction of Dam in living cells.
REPLICATE 1
	Time (min)	All ORFs	Gcn4 targets	Non-targets	Disrupted
	0	0.135747	0.14512	0.135021	0.169896
	30	0.243697	0.279741	0.24	0.347802
	60	0.564516	0.636132	0.557471	0.728505
	120	0.769939	0.811489	0.764706	0.861709
	240	0.925134	0.94302	0.922693	0.961661
REPLICATE 2
	Time (min)	All ORFs	Gcn4 targets	Non-targets	Disrupted
	0	0.142857	0.151163	0.142061	0.178005
	30	0.138889	0.150376	0.137931	0.188852
	60	0.365269	0.415929	0.359281	0.504202
	120	0.688119	0.744514	0.682081	0.796046
	240	0.855346	0.888309	0.851253	0.916663

## Sheet: ED Fig. 2b
Extended Data Fig. 2b		Median 'fcut' values for different genomic regions: SM induction of Dam in living cells.
REPLICATE 1
	Time (min)	Percentile									MEDIAN
		5	10	15	20	25	30	35	40	45	50	55	60	65	70	75	80	85	90	95
ORF	0	0.0334573	0.0485254	0.0612245	0.0733945	0.0838926	0.0945946	0.10479	0.114754	0.125	0.135747	0.146869	0.15812	0.17094	0.184502	0.199275	0.217391	0.238866	0.265756	0.30852
	30	0.0617561	0.0894309	0.111809	0.131989	0.151724	0.170732	0.189349	0.206897	0.224638	0.243697	0.263594	0.284615	0.30719	0.330049	0.358108	0.388571	0.424837	0.471963	0.542086
	60	0.203663	0.271969	0.325714	0.371429	0.410891	0.446512	0.478788	0.507772	0.536765	0.564516	0.591962	0.618785	0.645631	0.672	0.700809	0.72973	0.761109	0.796148	0.838859
	120	0.435484	0.527273	0.582847	0.625	0.660714	0.687803	0.71134	0.733108	0.752727	0.769939	0.785714	0.80102	0.815534	0.830054	0.844186	0.85888	0.874544	0.891697	0.912181
	240	0.71	0.785714	0.825806	0.852071	0.871134	0.886364	0.898307	0.908759	0.917355	0.925134	0.932468	0.939024	0.945161	0.951068	0.956731	0.9625	0.967976	0.973724	0.980565
NDR	0	0.111407	0.177866	0.215812	0.240664	0.262458	0.284905	0.302771	0.318831	0.333333	0.34632	0.3606	0.373188	0.385997	0.4	0.415344	0.43554	0.46197	0.486445	0.525855
	30	0.197738	0.310422	0.383736	0.428571	0.464636	0.490354	0.515749	0.540541	0.560247	0.578512	0.595506	0.613449	0.630097	0.644444	0.664802	0.685755	0.710196	0.740977	0.783313
	60	0.505597	0.636364	0.685421	0.720464	0.747967	0.766482	0.779487	0.792746	0.805487	0.81867	0.831522	0.844008	0.854865	0.86789	0.880841	0.892818	0.906341	0.92	0.933728
	120	0.735278	0.807786	0.836625	0.859907	0.875	0.88527	0.89305	0.901174	0.907231	0.912908	0.918135	0.923077	0.92679	0.932039	0.936836	0.942447	0.947554	0.954205	0.962543
	240	0.895828	0.928825	0.943396	0.951872	0.958299	0.962475	0.965583	0.969479	0.971853	0.974576	0.976865	0.978836	0.980645	0.982833	0.984932	0.986681	0.989011	0.990783	0.993767
ARS	0	0.028777	0.0443828	0.0641026	0.0811966	0.0974576	0.111003	0.123789	0.140714	0.155095	0.167939	0.178423	0.195589	0.211481	0.233986	0.266055	0.282217	0.303542	0.34106	0.411765
	30	0.056482	0.0833333	0.110048	0.130679	0.151163	0.18002	0.220525	0.257353	0.278753	0.305768	0.323634	0.350282	0.378624	0.411665	0.443902	0.488316	0.537415	0.591753	0.639224
	60	0.166667	0.227591	0.305705	0.386132	0.436548	0.466309	0.538747	0.572924	0.613331	0.632503	0.655588	0.697436	0.72689	0.749226	0.769412	0.796875	0.829061	0.86647	0.885495
	120	0.400535	0.484419	0.563707	0.652797	0.689046	0.728562	0.755634	0.782246	0.804057	0.814905	0.829369	0.838632	0.856886	0.864694	0.876214	0.889698	0.90666	0.921179	0.938011
	240	0.682198	0.7746	0.822071	0.865955	0.88835	0.894759	0.905804	0.918972	0.926436	0.936677	0.944668	0.951484	0.956973	0.962489	0.966463	0.971913	0.976464	0.981741	0.98636
TEL	0	0.0477875	0.057863	0.0703675	0.0812895	0.0922693	0.102041	0.111111	0.117512	0.124454	0.130435	0.137813	0.147312	0.157361	0.173815	0.192659	0.213271	0.240203	0.289777	0.392398
	30	0.0808665	0.105769	0.127536	0.15478	0.17014	0.184498	0.19365	0.206061	0.214286	0.223719	0.238764	0.25061	0.271574	0.305534	0.321799	0.358205	0.420556	0.48599	0.565558
	60	0.236087	0.285079	0.3101	0.355751	0.380835	0.408994	0.432464	0.454831	0.488315	0.52946	0.558626	0.585627	0.604352	0.625678	0.661696	0.693777	0.718427	0.747989	0.81324
	120	0.418348	0.514608	0.567011	0.59491	0.613478	0.637706	0.657407	0.676732	0.699063	0.719188	0.740659	0.75719	0.773519	0.790907	0.801053	0.812579	0.823886	0.839339	0.897223
	240	0.591837	0.704676	0.758065	0.806202	0.824042	0.841176	0.858491	0.873749	0.883152	0.892293	0.901763	0.907336	0.916096	0.923787	0.930108	0.937136	0.945233	0.957355	0.968675
Ty	0	0.0424028	0.0572756	0.0696459	0.0808824	0.0904255	0.0996813	0.10757	0.116935	0.126531	0.136519	0.146346	0.159509	0.172757	0.187271	0.208038	0.235097	0.258672	0.297753	0.365269
	30	0.0636364	0.103448	0.12303	0.142857	0.157658	0.172731	0.184783	0.206522	0.221993	0.240566	0.260906	0.283401	0.308081	0.332121	0.368421	0.400988	0.455157	0.525642	0.617079
	60	0.18915	0.313396	0.359788	0.391879	0.426513	0.447699	0.474713	0.5	0.522038	0.554896	0.591733	0.626236	0.653595	0.678921	0.708556	0.740868	0.772028	0.810217	0.864585
	120	0.379484	0.547703	0.609883	0.643433	0.674286	0.691729	0.71093	0.730399	0.747051	0.765396	0.781398	0.79902	0.812903	0.824627	0.840237	0.854614	0.875	0.895789	0.920424
	240	0.617786	0.77116	0.817386	0.849921	0.87156	0.884328	0.894444	0.904041	0.912879	0.92079	0.929673	0.936183	0.942826	0.94972	0.954447	0.959488	0.96654	0.973568	0.980073
tRNA	0	0.0805538	0.104089	0.123615	0.139864	0.155039	0.168844	0.178226	0.182762	0.196096	0.202382	0.208267	0.213688	0.219598	0.236667	0.24918	0.268722	0.28408	0.315212	0.33842
	30	0.204456	0.248968	0.272251	0.285571	0.306818	0.330588	0.341935	0.357143	0.379161	0.395339	0.40898	0.429787	0.439089	0.464606	0.475138	0.499143	0.525934	0.558506	0.601915
	60	0.524823	0.602564	0.626528	0.644144	0.657534	0.66989	0.688333	0.694981	0.700508	0.710051	0.731614	0.749352	0.777954	0.796547	0.814458	0.837746	0.850199	0.872207	0.896303
	120	0.746922	0.786424	0.807828	0.824061	0.832258	0.840837	0.844358	0.847951	0.856707	0.862761	0.866516	0.877723	0.883544	0.893953	0.899015	0.907087	0.917808	0.930727	0.943287
	240	0.90509	0.923077	0.930674	0.936088	0.939052	0.945651	0.947849	0.95233	0.958219	0.961758	0.965211	0.966206	0.968992	0.97047	0.972549	0.976023	0.979547	0.983928	0.98719
CEN16	0	0	0	0	0	0	0	0	0	0	0.0443686	0	0	0	0	0	0	0	0	0
	30	0	0	0	0	0	0	0	0	0	0.0395257	0	0	0	0	0	0	0	0	0
	60	0	0	0	0	0	0	0	0	0	0.0860215	0	0	0	0	0	0	0	0	0
	120	0	0	0	0	0	0	0	0	0	0.249315	0	0	0	0	0	0	0	0	0
	240	0	0	0	0	0	0	0	0	0	0.498592	0	0	0	0	0	0	0	0	0
REPLICATE 2
	Time (min)	Percentile
	0	5	10	15	20	25	30	35	40	45	50	55	60	65	70	75	80	85	90	95
ORF	0	0.0378788	0.0532544	0.0661765	0.0774648	0.0884956	0.0992908	0.109756	0.120301	0.131387	0.142857	0.155556	0.16875	0.183191	0.198925	0.216931	0.236641	0.260274	0.29375	0.343949
	30	0.034841	0.0505051	0.0638298	0.0748299	0.0859107	0.0962963	0.106918	0.117308	0.128	0.138889	0.150794	0.162338	0.175676	0.190141	0.206667	0.225352	0.24812	0.278195	0.326425
	60	0.13253	0.174249	0.207407	0.23301	0.257143	0.28	0.300752	0.322184	0.34375	0.365269	0.386861	0.407407	0.42953	0.454545	0.480201	0.508876	0.540995	0.580645	0.637097
	120	0.34634	0.426775	0.480769	0.522581	0.559809	0.590909	0.618636	0.643411	0.666667	0.688119	0.707692	0.727273	0.746949	0.765363	0.783951	0.803213	0.824138	0.847926	0.876543
	240	0.561011	0.647059	0.700787	0.73913	0.768116	0.791411	0.810345	0.827109	0.841558	0.855346	0.867708	0.878905	0.889831	0.9	0.91018	0.92	0.930481	0.941558	0.955224
NDR	0	0.118097	0.190658	0.245712	0.286694	0.315803	0.34375	0.368238	0.388158	0.409756	0.42763	0.445333	0.462726	0.480534	0.496795	0.516043	0.531511	0.550336	0.574561	0.606222
	30	0.112741	0.176	0.21994	0.255814	0.290432	0.316704	0.341772	0.36034	0.381295	0.398576	0.418107	0.437956	0.455959	0.472961	0.48951	0.508287	0.530303	0.556232	0.594286
	60	0.335878	0.446032	0.52514	0.56875	0.603486	0.628239	0.652859	0.674419	0.691317	0.707483	0.722727	0.73399	0.748485	0.76	0.774501	0.78692	0.80303	0.818841	0.841026
	120	0.64338	0.734443	0.773585	0.801956	0.820671	0.834225	0.846781	0.86007	0.870687	0.879518	0.8875	0.897638	0.904179	0.911035	0.918149	0.92533	0.93299	0.941463	0.952
	240	0.80814	0.864516	0.888889	0.905459	0.917355	0.927536	0.935273	0.941558	0.947368	0.952	0.95625	0.960432	0.964602	0.968445	0.972222	0.975397	0.979167	0.983333	0.98773
ARS	0	0.0336232	0.0503237	0.0658741	0.0752273	0.0882353	0.106624	0.123843	0.143037	0.160244	0.177778	0.2	0.218363	0.237198	0.250573	0.27619	0.308135	0.343684	0.410405	0.480728
	30	0.0312578	0.0526316	0.0719024	0.0884956	0.0991736	0.105263	0.125	0.139552	0.161887	0.173571	0.1868	0.203175	0.22093	0.245763	0.271084	0.294118	0.336153	0.395057	0.46512
	60	0.114134	0.148359	0.196635	0.234071	0.269231	0.298728	0.345455	0.377119	0.400904	0.424242	0.459459	0.485507	0.515471	0.544	0.56391	0.60396	0.635396	0.701318	0.756152
	120	0.310559	0.374905	0.437859	0.543443	0.57485	0.630121	0.661871	0.687184	0.724105	0.739062	0.766447	0.784303	0.793548	0.812201	0.833333	0.852459	0.873448	0.900288	0.925415
	240	0.552941	0.653273	0.704662	0.763366	0.794908	0.813485	0.832952	0.84736	0.874439	0.887006	0.901741	0.909091	0.917276	0.9237	0.936096	0.945736	0.951853	0.963504	0.971073
TEL	0	0.0485437	0.0642661	0.0744723	0.0832569	0.0901947	0.0958084	0.10233	0.113503	0.120271	0.125501	0.131357	0.144762	0.162577	0.177922	0.199288	0.222426	0.276038	0.325196	0.456889
	30	0.0507879	0.0635651	0.0714947	0.0811421	0.0884354	0.0944988	0.10047	0.106239	0.11335	0.122861	0.131107	0.143133	0.151815	0.170839	0.186159	0.214843	0.266987	0.321426	0.422142
	60	0.160216	0.2	0.220658	0.247225	0.256068	0.269076	0.281673	0.295021	0.30722	0.321809	0.334726	0.355043	0.379182	0.395827	0.421412	0.463058	0.527027	0.577475	0.66058
	120	0.37766	0.441297	0.469203	0.507534	0.525735	0.558078	0.575	0.597673	0.623288	0.647577	0.670757	0.680498	0.694915	0.714286	0.733333	0.751645	0.77193	0.798384	0.852399
	240	0.524324	0.590904	0.658837	0.696356	0.723785	0.73913	0.761087	0.784907	0.802126	0.814961	0.82602	0.839226	0.850467	0.858534	0.867853	0.877108	0.893023	0.905611	0.942833
Ty	0	0.0465116	0.0595238	0.075	0.0859099	0.09375	0.101322	0.113725	0.123762	0.133333	0.143564	0.156863	0.167495	0.179104	0.196225	0.21831	0.240564	0.291625	0.361345	0.422708
	30	0.0404624	0.056338	0.0677408	0.08	0.0897436	0.0961538	0.105882	0.11636	0.125497	0.137931	0.150373	0.165414	0.182927	0.195897	0.217391	0.246914	0.289357	0.334404	0.401635
	60	0.130769	0.173653	0.208003	0.235294	0.261905	0.281587	0.306129	0.327273	0.343338	0.35949	0.378238	0.40033	0.418079	0.446667	0.475138	0.516238	0.563972	0.630862	0.676051
	120	0.346229	0.444611	0.492147	0.544944	0.569231	0.59447	0.61576	0.639752	0.656126	0.673913	0.690545	0.709579	0.729966	0.747619	0.773399	0.806022	0.828522	0.857813	0.889743
	240	0.509804	0.656523	0.718133	0.746575	0.769231	0.789474	0.80971	0.824064	0.836301	0.847175	0.859619	0.869441	0.88	0.891892	0.902778	0.912561	0.926357	0.940521	0.955357
tRNA	0	0.112163	0.137586	0.152174	0.16055	0.172131	0.181287	0.190476	0.199802	0.207692	0.218742	0.224299	0.240516	0.252378	0.266129	0.282486	0.29829	0.318077	0.340747	0.388803
	30	0.107543	0.133402	0.156515	0.172662	0.184932	0.192949	0.197989	0.206813	0.210657	0.219259	0.234365	0.244898	0.257983	0.267606	0.284848	0.291667	0.315444	0.335311	0.3795
	60	0.392593	0.435814	0.458137	0.480251	0.5	0.510525	0.52	0.531528	0.563503	0.576215	0.57909	0.592308	0.602177	0.621469	0.645349	0.659978	0.681925	0.701845	0.720142
	120	0.699052	0.732843	0.75	0.764706	0.786408	0.794903	0.803316	0.808602	0.816471	0.825112	0.831927	0.840801	0.85	0.860952	0.867647	0.887539	0.899846	0.907091	0.924872
	240	0.844828	0.876904	0.889038	0.895833	0.902597	0.910981	0.914425	0.921429	0.926727	0.930093	0.936065	0.938472	0.943396	0.948688	0.95082	0.954405	0.960407	0.968085	0.97552
CEN16	0	0	0	0	0	0	0	0	0	0	0.0285714	0	0	0	0	0	0	0	0	0
	30	0	0	0	0	0	0	0	0	0	0.027027	0	0	0	0	0	0	0	0	0
	60	0	0	0	0	0	0	0	0	0	0.0327869	0	0	0	0	0	0	0	0	0
	120	0	0	0	0	0	0	0	0	0	0.191257	0	0	0	0	0	0	0	0	0
	240	0	0	0	0	0	0	0	0	0	0.314465	0	0	0	0	0	0	0	0	0

## Sheet: ED Fig. 2c
Extended Data Fig. 2c		Mean 'fcut' values for all ~5000 yeast genes aligned on the dyad of the +1 nucleosome: SM induction of Dam in living cells.
		Smoothed with a 21-nt window.
REPLICATE 1
	Time (min)	Position relative to +1 nucleosome (bp)
		-1000	-999	-998	-997	-996	-995	-994	-993	-992	-991	-990	-989	-988	-987	-986	-985	-984	-983	-982	-981	-980	-979	-978	-977	-976	-975	-974	-973	-972	-971	-970	-969	-968	-967	-966	-965	-964	-963	-962	-961	-960	-959	-958	-957	-956	-955	-954	-953
	0	0.197119	0.178668	0.163384	0.16762	0.169483	0.164323	0.164518	0.162028	0.162564	0.162289	0.163344	0.161238	0.16173	0.160949	0.164116	0.16227	0.161319	0.163256	0.165286	0.165464	0.16499	0.16522	0.16519	0.163651	0.162454	0.162222	0.16047	0.162737	0.161916	0.161476	0.159285	0.157443	0.160871	0.162629	0.163219	0.164666	0.166046	0.165756	0.165834	0.1638	0.158563	0.161299	0.163072	0.163197	0.165031	0.169443	0.167308	0.1684
	30	0.324149	0.313238	0.289239	0.293011	0.295362	0.28304	0.282391	0.281051	0.28242	0.282084	0.282627	0.27845	0.279051	0.276291	0.280799	0.279253	0.279262	0.281237	0.285283	0.285298	0.287291	0.288001	0.289921	0.287532	0.285953	0.285819	0.284601	0.287716	0.286932	0.286222	0.282524	0.279907	0.286584	0.291124	0.29327	0.294543	0.297352	0.296869	0.295515	0.291052	0.285015	0.287228	0.289681	0.289714	0.294712	0.298704	0.293768	0.293575
	60	0.644517	0.620445	0.580298	0.584256	0.582986	0.570557	0.568837	0.566053	0.567832	0.567988	0.568249	0.561723	0.562568	0.558917	0.564465	0.562272	0.560397	0.560222	0.565076	0.564495	0.568236	0.568583	0.569545	0.565204	0.564183	0.563909	0.56218	0.566052	0.563633	0.563395	0.557985	0.552894	0.560963	0.564372	0.565989	0.568558	0.571366	0.570908	0.568412	0.56609	0.558912	0.560846	0.562958	0.565266	0.572674	0.574361	0.568117	0.567746
	120	0.80293	0.785364	0.749677	0.758357	0.759522	0.748104	0.747952	0.743744	0.746682	0.746057	0.748	0.744207	0.745964	0.742835	0.747498	0.745457	0.744687	0.744659	0.747299	0.747195	0.749195	0.751069	0.750241	0.747047	0.747981	0.748269	0.746638	0.748211	0.74536	0.7449	0.739056	0.735386	0.738868	0.740225	0.741759	0.743625	0.746206	0.745125	0.742528	0.739539	0.732781	0.7343	0.734773	0.736356	0.74231	0.742633	0.737676	0.737342
	240	0.947673	0.928695	0.887597	0.898276	0.901126	0.894702	0.89463	0.893491	0.895433	0.894909	0.897473	0.894035	0.895552	0.893141	0.897423	0.897878	0.897612	0.897341	0.898997	0.898448	0.89939	0.902337	0.900322	0.898809	0.899184	0.899539	0.899452	0.899578	0.897912	0.898908	0.895597	0.893541	0.896169	0.896333	0.897288	0.900069	0.900469	0.899756	0.898751	0.897275	0.894418	0.895109	0.89418	0.896482	0.90133	0.901184	0.897825	0.897848
REPLICATE 2
	Time (min)	Position relative to +1 nucleosome (bp)
		-1000	-999	-998	-997	-996	-995	-994	-993	-992	-991	-990	-989	-988	-987	-986	-985	-984	-983	-982	-981	-980	-979	-978	-977	-976	-975	-974	-973	-972	-971	-970	-969	-968	-967	-966	-965	-964	-963	-962	-961	-960	-959	-958	-957	-956	-955	-954	-953
	0	0.209163	0.202941	0.189821	0.186075	0.190438	0.184734	0.185456	0.180834	0.181963	0.180192	0.179869	0.17689	0.176696	0.174367	0.177035	0.173888	0.176168	0.177275	0.178066	0.177749	0.178126	0.177065	0.175987	0.174155	0.17195	0.172781	0.17097	0.172603	0.173219	0.173154	0.170384	0.16924	0.172497	0.174677	0.175765	0.177331	0.178002	0.176811	0.177693	0.175892	0.170462	0.17225	0.174264	0.176252	0.178344	0.183168	0.180361	0.180778
	30	0.204969	0.187459	0.1756	0.170807	0.171725	0.166918	0.167776	0.165973	0.168772	0.167723	0.1681	0.165008	0.165104	0.163634	0.166795	0.163592	0.165563	0.167852	0.169683	0.170646	0.171271	0.170067	0.17028	0.168783	0.167006	0.167139	0.165996	0.1667	0.16739	0.167194	0.164028	0.163282	0.166299	0.168471	0.169665	0.171321	0.172599	0.171485	0.172564	0.170875	0.165191	0.167052	0.168958	0.16969	0.171369	0.175255	0.172772	0.172058
	60	0.472532	0.441015	0.421923	0.415105	0.412796	0.401925	0.400951	0.395477	0.397717	0.396507	0.397225	0.391708	0.391876	0.389562	0.39304	0.387752	0.388175	0.388986	0.393577	0.391603	0.394252	0.393384	0.393318	0.390494	0.389434	0.390362	0.389249	0.392899	0.393264	0.392893	0.387201	0.383998	0.386832	0.391415	0.393485	0.394809	0.397264	0.398015	0.397362	0.395894	0.389964	0.390268	0.393438	0.395752	0.401248	0.405601	0.401294	0.399657
	120	0.73647	0.718049	0.686663	0.69443	0.695338	0.68403	0.681669	0.676729	0.678468	0.679137	0.681384	0.67652	0.678475	0.674914	0.679298	0.674951	0.673735	0.673943	0.676655	0.677046	0.679669	0.680713	0.680274	0.677513	0.678522	0.678158	0.677544	0.680826	0.6768	0.676109	0.669892	0.664546	0.669444	0.670102	0.672186	0.674483	0.677537	0.677397	0.675146	0.671948	0.664299	0.665365	0.666077	0.668677	0.674525	0.67511	0.671507	0.669852
	240	0.878033	0.855419	0.826635	0.83444	0.836218	0.827976	0.825346	0.822435	0.825833	0.825648	0.828238	0.824306	0.826435	0.824993	0.828923	0.826178	0.826361	0.826918	0.829632	0.830455	0.832825	0.834967	0.833343	0.831585	0.832283	0.833748	0.832043	0.832814	0.829434	0.829597	0.824774	0.823091	0.826371	0.827192	0.827372	0.829417	0.832187	0.830857	0.82865	0.825635	0.818189	0.819265	0.818587	0.821752	0.827156	0.827699	0.823543	0.82351
[truncated: 1,953 more columns]

## Sheet: ED Fig. 2d
Extended Data Fig. 2d		Median 'fcut' values for Rpb3 deciles: SM induction of Dam in living cells.
REPLICATE 1
	Time (min)	Decile
		1	2	3	4	5	6	7	8	9	10
	0	0.178832	0.152	0.136531	0.142191	0.134783	0.129789	0.128514	0.12876	0.123046	0.120618
	30	0.304348	0.271242	0.244296	0.256913	0.242424	0.234004	0.232444	0.234358	0.222222	0.220169
	60	0.639469	0.6	0.562791	0.582418	0.557052	0.558443	0.552166	0.549121	0.533788	0.525943
	120	0.818182	0.79223	0.773018	0.774839	0.764809	0.763886	0.759453	0.760383	0.75	0.746059
	240	0.942896	0.935484	0.926829	0.929245	0.922197	0.922693	0.920059	0.919963	0.916545	0.916185
REPLICATE 2
	Time (min)	Decile
		1	2	3	4	5	6	7	8	9	10
	0	0.185366	0.157303	0.142467	0.148438	0.14375	0.137143	0.135411	0.138044	0.13293	0.129361
	30	0.174762	0.155059	0.139344	0.145402	0.138288	0.134684	0.131034	0.135714	0.128	0.125
	60	0.432927	0.396518	0.363397	0.372549	0.362988	0.354839	0.352113	0.358824	0.344539	0.339838
	120	0.741935	0.715267	0.688019	0.698476	0.682081	0.680373	0.67907	0.676301	0.666667	0.662116
	240	0.886364	0.87339	0.857143	0.858065	0.851852	0.852761	0.848315	0.845949	0.841375	0.840659

## Sheet: ED Fig. 2e
Extended Data Fig. 2e		Median methylation rates for different genomic regions: SM induction of Dam in living cells.
REPLICATE 1		Ln (1 - median fcut)
	Time (min)	ORF	NDR	ARS	TEL	Ty	tRNA	CEN16
	30	-0.279314	-0.863965	-0.364949	-0.253241	-0.275182	-0.503088	-0.040328
	60	-0.831298	-1.70744	-1.00104	-0.753875	-0.809447	-1.23805	-0.0899482
	120	-1.46941	-2.44079	-1.68689	-1.27007	-1.44986	-1.98603	-0.286769
	240	-2.59205	-3.67207	-2.7595	-2.22834	-2.53565	-3.26382	-0.690334
REPLICATE 2		Ln (1 - median fcut)
	Time (min)	ORF	NDR	ARS	TEL	Ty	tRNA	CEN16
	30	-0.149532	-0.508455	-0.190641	-0.131089	-0.14842	-0.247512	-0.027399
	60	-0.454555	-1.22923	-0.552069	-0.388326	-0.445491	-0.858529	-0.0333364
	120	-1.16513	-2.11626	-1.34347	-1.04292	-1.12059	-1.74361	-0.212274
	240	-1.93341	-3.03655	-2.18042	-1.68719	-1.87846	-2.66059	-0.377556
