# Supplementary material for: The yeast genome is globally accessible in living cells
Source: Nat Struct Mol Biol. 2024 Nov 25;32(2):247–56. doi: 10.1038/s41594-024-01318-2 (PMC11832417; doi:10.1038/s41594-024-01318-2)
Supplement: Supplementary file 13 — Statistical source data. [file 41594_2024_1318_MOESM13_ESM.xlsx]

## Sheet: ED Fig. 3c
Extended Data Fig. 3c		Median 'fcut' values for different genomic regions: SM induction of Dam in arrested cells.
REPLICATE 1
	Time (min)	Percentile									MEDIAN
		5	10	15	20	25	30	35	40	45	50	55	60	65	70	75	80	85	90	95
ORF	0	0.056	0.0847458	0.106796	0.126214	0.144737	0.162602	0.18	0.197917	0.214286	0.232323	0.25	0.268844	0.28866	0.309091	0.333333	0.36036	0.393443	0.433962	0.492958
	180	0.0619469	0.0909091	0.113772	0.134921	0.15528	0.174242	0.192308	0.209302	0.227273	0.244898	0.264463	0.284091	0.304348	0.327103	0.351852	0.379984	0.411765	0.452381	0.512734
	210	0.0666667	0.0989011	0.125	0.149533	0.172727	0.194805	0.215686	0.236842	0.257732	0.279412	0.302083	0.325843	0.348624	0.375	0.403846	0.434783	0.47619	0.522059	0.589147
	240	0.148515	0.208333	0.256637	0.296	0.33209	0.363636	0.394485	0.423729	0.451852	0.478992	0.505376	0.531646	0.558178	0.585635	0.613861	0.64557	0.677966	0.71722	0.765152
	300	0.325049	0.412281	0.475542	0.522065	0.560386	0.59292	0.622951	0.65	0.674797	0.697183	0.717391	0.737341	0.757402	0.776923	0.796296	0.81746	0.837945	0.861446	0.889783
	420	0.556962	0.648352	0.703704	0.741935	0.770833	0.794326	0.814103	0.83	0.845455	0.859155	0.872093	0.883721	0.894309	0.904412	0.914894	0.92562	0.93617	0.947581	0.960784
NDR	0	0.181818	0.2913	0.357846	0.40367	0.432692	0.45794	0.480392	0.5	0.517095	0.53211	0.547269	0.565217	0.580764	0.598455	0.616604	0.635107	0.660377	0.681818	0.717987
	180	0.2	0.302632	0.38806	0.4375	0.475524	0.503226	0.526959	0.544776	0.563259	0.583333	0.6	0.614602	0.628571	0.644004	0.660194	0.675873	0.6952	0.716456	0.746323
	210	0.218466	0.35382	0.432432	0.5	0.536603	0.571429	0.6	0.621359	0.641304	0.659216	0.673913	0.6875	0.702381	0.71831	0.734681	0.752137	0.772277	0.796262	0.824037
	240	0.39898	0.553719	0.629503	0.676198	0.713287	0.73913	0.759494	0.774083	0.787611	0.79891	0.811966	0.822326	0.833333	0.84321	0.853974	0.866667	0.879873	0.893242	0.91086
	300	0.632548	0.74162	0.793772	0.823529	0.846154	0.860465	0.872516	0.880734	0.888889	0.897959	0.904435	0.911765	0.917816	0.92437	0.931166	0.9375	0.945312	0.953488	0.962642
	420	0.792706	0.854151	0.881356	0.901377	0.913043	0.923322	0.931565	0.93931	0.945205	0.949686	0.954955	0.95935	0.963336	0.967742	0.972222	0.975904	0.979417	0.984021	0.988889
ARS	0	0.0585505	0.0900901	0.115574	0.148791	0.168224	0.191658	0.219987	0.248178	0.27027	0.291901	0.315998	0.330427	0.372093	0.403098	0.426087	0.470228	0.5	0.555814	0.613955
	180	0.0551724	0.0831301	0.118812	0.150526	0.186441	0.210526	0.231795	0.259886	0.283019	0.313942	0.340709	0.360626	0.39498	0.425864	0.453608	0.475726	0.501481	0.57485	0.677965
	210	0.0341103	0.0943305	0.13253	0.167803	0.196262	0.228592	0.257426	0.291704	0.316396	0.354411	0.397808	0.425	0.454545	0.491853	0.517241	0.547629	0.587468	0.659219	0.731248
	240	0.166667	0.22056	0.285323	0.324786	0.37544	0.426905	0.476562	0.509219	0.553719	0.579902	0.602616	0.629889	0.648986	0.674827	0.69697	0.736884	0.78242	0.795615	0.845983
	300	0.340278	0.4375	0.495238	0.547009	0.602564	0.63061	0.671875	0.710526	0.742646	0.754717	0.776395	0.790289	0.8125	0.825635	0.842082	0.861147	0.888342	0.915152	0.931864
	420	0.582418	0.661017	0.706728	0.761079	0.793213	0.815217	0.837209	0.843833	0.862385	0.881579	0.896	0.910256	0.924399	0.930701	0.937598	0.944483	0.954832	0.964399	0.976747
TEL	0	0.0904523	0.123762	0.144578	0.15847	0.169231	0.182873	0.194444	0.205853	0.221774	0.235357	0.25	0.262438	0.284314	0.305259	0.328767	0.359375	0.414286	0.469031	0.552381
	180	0.106996	0.130554	0.151832	0.16525	0.180328	0.188238	0.2	0.208333	0.222222	0.238613	0.252964	0.276852	0.288889	0.318693	0.342105	0.373444	0.423077	0.47619	0.603175
	210	0.10989	0.144345	0.16087	0.175449	0.190476	0.206561	0.219388	0.233105	0.249221	0.268782	0.287938	0.304557	0.321285	0.350748	0.376812	0.421636	0.488073	0.527273	0.668224
	240	0.219949	0.267656	0.29902	0.327845	0.348993	0.36563	0.387863	0.410939	0.424812	0.447871	0.47	0.498525	0.526627	0.546217	0.567308	0.591788	0.628571	0.675393	0.8
	300	0.414062	0.465475	0.508021	0.538409	0.56051	0.58871	0.602128	0.620001	0.635688	0.653731	0.674095	0.689655	0.710037	0.726141	0.745455	0.764857	0.783784	0.809302	0.87619
	420	0.5	0.596847	0.654255	0.707068	0.746763	0.764769	0.784314	0.79847	0.808496	0.822134	0.831681	0.839437	0.848592	0.86252	0.877551	0.888081	0.901186	0.918971	0.948192
Ty	0	0.0636943	0.1	0.120096	0.136883	0.153846	0.172122	0.186567	0.203008	0.216383	0.234568	0.251748	0.269645	0.292329	0.315217	0.339713	0.372046	0.416545	0.483608	0.575111
	180	0.0794576	0.113465	0.141692	0.16028	0.177419	0.1875	0.203822	0.216931	0.231917	0.253425	0.273404	0.290726	0.314045	0.340909	0.369863	0.40573	0.458824	0.525026	0.628226
	210	0.0948383	0.133333	0.163462	0.182617	0.204545	0.226556	0.244756	0.259259	0.27887	0.298473	0.317073	0.338618	0.363815	0.387526	0.426829	0.473628	0.542376	0.618505	0.70892
	240	0.2	0.274378	0.318182	0.354552	0.390728	0.421348	0.445631	0.468468	0.486772	0.507655	0.529552	0.557573	0.580882	0.605442	0.629808	0.673813	0.724138	0.768896	0.83016
	300	0.361687	0.5	0.55744	0.595289	0.625	0.646576	0.666667	0.685594	0.700853	0.71978	0.74	0.756177	0.775039	0.793103	0.811475	0.831928	0.863228	0.887787	0.918366
	420	0.545823	0.699157	0.75	0.783814	0.80402	0.818182	0.834783	0.851064	0.863445	0.874459	0.883721	0.893956	0.903448	0.911696	0.920732	0.932432	0.942699	0.954064	0.96875
tRNA	0	0.157895	0.194444	0.213248	0.225	0.243243	0.268708	0.281852	0.298952	0.307836	0.321096	0.329407	0.345865	0.35973	0.378949	0.392523	0.416011	0.440407	0.462063	0.520847
	180	0.175379	0.2	0.211867	0.235746	0.267123	0.286029	0.302127	0.310296	0.319556	0.33443	0.339869	0.352523	0.368421	0.386364	0.398693	0.412024	0.439935	0.48	0.512201
	210	0.222067	0.263662	0.28125	0.294574	0.307143	0.327731	0.349806	0.356446	0.369432	0.394338	0.413462	0.429719	0.447368	0.460709	0.474576	0.5	0.530078	0.567376	0.624171
	240	0.440367	0.476636	0.504202	0.53125	0.560748	0.57636	0.594788	0.609371	0.616566	0.626168	0.633094	0.642857	0.653308	0.677975	0.702857	0.718563	0.731667	0.762712	0.788583
	300	0.616162	0.711727	0.726027	0.74026	0.754545	0.767133	0.780856	0.799508	0.810397	0.814706	0.825981	0.837864	0.84716	0.855204	0.863248	0.870745	0.881324	0.89832	0.913979
	420	0.799574	0.835757	0.858529	0.878368	0.891892	0.898649	0.903049	0.909903	0.913485	0.917384	0.92228	0.925782	0.9318	0.936053	0.944954	0.952381	0.959989	0.968071	0.976404
CEN16	0	0	0	0	0	0	0	0	0	0	0.0104167	0	0	0	0	0	0	0	0	0
	180	0	0	0	0	0	0	0	0	0	0.064	0	0	0	0	0	0	0	0	0
	210	0	0	0	0	0	0	0	0	0	0.0695652	0	0	0	0	0	0	0	0	0
	240	0	0	0	0	0	0	0	0	0	0.0958904	0	0	0	0	0	0	0	0	0
	300	0	0	0	0	0	0	0	0	0	0.111888	0	0	0	0	0	0	0	0	0
	420	0	0	0	0	0	0	0	0	0	0.196429	0	0	0	0	0	0	0	0	0
REPLICATE 2
	Time (min)	Percentile
		5	10	15	20	25	30	35	40	45	50	55	60	65	70	75	80	85	90	95
ORF	0	0.0535714	0.0716476	0.0875084	0.102649	0.117216	0.130293	0.143402	0.156682	0.170543	0.183824	0.198095	0.213115	0.229358	0.248227	0.268519	0.292486	0.32107	0.359882	0.418552
	180	0.0643777	0.0815555	0.0965392	0.109806	0.122083	0.134298	0.146427	0.158287	0.170893	0.183712	0.197308	0.211909	0.228008	0.246103	0.265306	0.288996	0.316267	0.353982	0.414815
	210	0.0808824	0.107712	0.129926	0.148699	0.167742	0.185841	0.205021	0.222749	0.241525	0.260163	0.279584	0.300493	0.323144	0.347285	0.374101	0.404993	0.439847	0.488294	0.558283
	240	0.165303	0.215434	0.255359	0.289444	0.319328	0.349042	0.376296	0.401914	0.427729	0.453232	0.478649	0.503967	0.529703	0.556899	0.584142	0.614667	0.648817	0.687379	0.73826
	300	0.364964	0.453271	0.513681	0.560641	0.596491	0.628922	0.657019	0.683004	0.706667	0.727027	0.747045	0.76556	0.783002	0.800648	0.818302	0.835593	0.855292	0.875371	0.900914
	420	0.613781	0.701002	0.752508	0.787611	0.814245	0.83642	0.853901	0.868783	0.881934	0.893035	0.902964	0.912173	0.92102	0.928729	0.936528	0.94387	0.951685	0.959596	0.968967
NDR	0	0.166213	0.257093	0.310638	0.361576	0.394083	0.422188	0.446686	0.464397	0.483632	0.5	0.514244	0.528767	0.544049	0.557447	0.570609	0.58586	0.602684	0.623932	0.649498
	180	0.173403	0.254944	0.320444	0.36829	0.405449	0.434375	0.46091	0.481827	0.499146	0.513812	0.532348	0.54379	0.561732	0.577528	0.591252	0.608229	0.62357	0.644245	0.672483
	210	0.223065	0.336727	0.414971	0.466667	0.512684	0.548148	0.577951	0.59827	0.619648	0.638294	0.659039	0.677291	0.691406	0.706485	0.720092	0.737671	0.757204	0.777448	0.801136
	240	0.425554	0.545633	0.626517	0.675061	0.703732	0.730263	0.75	0.764602	0.777966	0.793228	0.805124	0.814706	0.82522	0.833333	0.842175	0.85176	0.862224	0.873718	0.887271
	300	0.686438	0.776224	0.820896	0.847639	0.866538	0.87848	0.889305	0.898339	0.90577	0.912331	0.919065	0.924408	0.92997	0.93575	0.941176	0.946159	0.950831	0.955404	0.962751
	420	0.855357	0.908295	0.930013	0.940865	0.948124	0.955744	0.960909	0.964711	0.968022	0.970821	0.973449	0.975329	0.977333	0.979328	0.981257	0.983524	0.985227	0.987681	0.990362
ARS	0	0.051544	0.0657423	0.0908001	0.11814	0.13099	0.154379	0.175258	0.186418	0.208602	0.233476	0.252084	0.281278	0.306008	0.341914	0.371429	0.403333	0.421801	0.474615	0.553392
	180	0.0704815	0.0979195	0.107996	0.131433	0.144263	0.166774	0.185445	0.202636	0.218384	0.23961	0.262014	0.283379	0.299059	0.334667	0.356576	0.382554	0.421569	0.479266	0.570259
	210	0.080402	0.107322	0.153488	0.17363	0.186692	0.22371	0.245975	0.274291	0.3	0.343891	0.365449	0.39645	0.424881	0.445975	0.485636	0.518152	0.548948	0.637759	0.675079
	240	0.176884	0.220122	0.273414	0.319839	0.374493	0.405124	0.443995	0.489713	0.522966	0.562248	0.584401	0.6006	0.619308	0.650377	0.680314	0.709034	0.734751	0.782929	0.819004
	300	0.404055	0.480348	0.529933	0.590476	0.637437	0.684575	0.720112	0.746204	0.777329	0.798817	0.815975	0.831714	0.841288	0.852772	0.869908	0.881423	0.89277	0.913126	0.931629
	420	0.666377	0.720846	0.770064	0.817636	0.831701	0.864754	0.885454	0.903781	0.91472	0.92159	0.930988	0.938391	0.943534	0.951	0.95619	0.959035	0.963747	0.974966	0.980204
TEL	0	0.0710351	0.0827986	0.0953307	0.107143	0.115956	0.124088	0.134706	0.143688	0.153517	0.165716	0.175043	0.192182	0.211333	0.230508	0.250415	0.268691	0.315949	0.404659	0.538548
	180	0.0786062	0.0960516	0.107289	0.114971	0.123888	0.132474	0.139145	0.143733	0.151495	0.158584	0.16811	0.183121	0.209098	0.230586	0.251449	0.275346	0.325239	0.427022	0.537479
	210	0.102238	0.131679	0.143188	0.160714	0.175038	0.190717	0.203604	0.217762	0.230634	0.246371	0.258656	0.275579	0.296222	0.323767	0.356201	0.390071	0.444388	0.528409	0.640371
	240	0.204921	0.249463	0.28047	0.296703	0.314634	0.334116	0.353675	0.370367	0.39762	0.42087	0.437822	0.454729	0.483449	0.509793	0.536122	0.561139	0.621959	0.675874	0.800265
	300	0.37601	0.432497	0.472208	0.529585	0.551522	0.566662	0.586188	0.610247	0.645503	0.666598	0.699375	0.716265	0.737309	0.757484	0.771909	0.788312	0.819672	0.844418	0.905903
	420	0.488104	0.626714	0.680766	0.725391	0.749129	0.774357	0.791775	0.811426	0.82855	0.84265	0.858197	0.870526	0.879038	0.887956	0.899169	0.907302	0.918348	0.932728	0.955703
Ty	0	0.0539744	0.0791789	0.0916318	0.104285	0.114198	0.124157	0.135744	0.146341	0.159536	0.170833	0.183128	0.194518	0.209244	0.224764	0.248175	0.280463	0.340812	0.417713	0.491151
	180	0.0734949	0.0952381	0.10687	0.119052	0.132212	0.142373	0.15375	0.165375	0.176359	0.184775	0.200594	0.213022	0.229782	0.241956	0.266762	0.30415	0.361444	0.451683	0.507332
	210	0.106529	0.137186	0.159363	0.180603	0.196296	0.212897	0.227707	0.247387	0.260116	0.276845	0.298113	0.315508	0.341516	0.367589	0.398438	0.444444	0.525837	0.602052	0.665487
	240	0.20339	0.267176	0.308924	0.345471	0.373253	0.401557	0.420058	0.438776	0.455416	0.477327	0.500879	0.52693	0.549576	0.573367	0.600887	0.643061	0.706081	0.766269	0.807116
	300	0.370652	0.495489	0.566715	0.602895	0.64058	0.667967	0.689676	0.708002	0.72102	0.737348	0.757962	0.77924	0.796818	0.816071	0.834483	0.854046	0.883921	0.905132	0.929716
	420	0.553819	0.730549	0.790049	0.819672	0.842243	0.858333	0.869953	0.881196	0.890818	0.898671	0.909091	0.921382	0.928074	0.934728	0.942556	0.949821	0.957658	0.968046	0.975668
tRNA	0	0.135294	0.175824	0.194773	0.204473	0.2109	0.223565	0.231214	0.244286	0.257206	0.265657	0.27538	0.288	0.299335	0.307137	0.313589	0.351078	0.361316	0.393605	0.429288
	180	0.141369	0.176577	0.193216	0.201554	0.208475	0.21592	0.221691	0.231757	0.250423	0.254869	0.266553	0.279618	0.292929	0.297907	0.308351	0.333333	0.352115	0.38836	0.420635
	210	0.1841	0.213987	0.242013	0.264459	0.277778	0.295066	0.307136	0.319134	0.335907	0.347401	0.362512	0.378378	0.391304	0.412874	0.422939	0.456608	0.483444	0.520403	0.56686
	240	0.391051	0.436107	0.473607	0.492556	0.502625	0.518127	0.535715	0.553609	0.570678	0.579018	0.587273	0.608608	0.62251	0.645629	0.668842	0.686448	0.703186	0.726891	0.771769
	300	0.643423	0.709756	0.733914	0.755385	0.776265	0.78218	0.793194	0.809638	0.816867	0.824034	0.833945	0.840237	0.853887	0.864097	0.874477	0.884495	0.894019	0.907651	0.921602
	420	0.8606	0.892617	0.905825	0.914361	0.923581	0.926258	0.932874	0.937712	0.94107	0.943467	0.946373	0.949407	0.954363	0.958872	0.961538	0.964109	0.969552	0.972828	0.978048
CEN16	0	0	0	0	0	0	0	0	0	0	0.0744417	0	0	0	0	0	0	0	0	0
	180	0	0	0	0	0	0	0	0	0	0.0514706	0	0	0	0	0	0	0	0	0
	210	0	0	0	0	0	0	0	0	0	0.084507	0	0	0	0	0	0	0	0	0
	240	0	0	0	0	0	0	0	0	0	0.103634	0	0	0	0	0	0	0	0	0
	300	0	0	0	0	0	0	0	0	0	0.198171	0	0	0	0	0	0	0	0	0
	420	0	0	0	0	0	0	0	0	0	0.282158	0	0	0	0	0	0	0	0	0

## Sheet: ED Fig. 3d
Extended Data Fig. 3d		Mean 'fcut' values for all ~5000 yeast genes aligned on the dyad of the +1 nucleosome: SM induction of Dam in arrested cells.
		Smoothed with a 21-nt window.
REPLICATE 1
	Time (min)	Position relative to +1 nucleosome (bp)
		-1000	-999	-998	-997	-996	-995	-994	-993	-992	-991	-990	-989	-988	-987	-986	-985	-984	-983	-982	-981	-980	-979	-978	-977	-976	-975	-974	-973	-972	-971	-970	-969	-968	-967	-966	-965	-964	-963	-962	-961	-960	-959	-958	-957	-956	-955	-954	-953
	0	0.325456	0.30196	0.277166	0.280729	0.280064	0.271962	0.270093	0.26735	0.269749	0.267636	0.268838	0.264234	0.264671	0.262522	0.266664	0.263917	0.262012	0.263769	0.267755	0.268299	0.268057	0.268471	0.270068	0.2673	0.266183	0.264917	0.261913	0.264315	0.264902	0.263831	0.260768	0.258122	0.263208	0.266364	0.267178	0.269508	0.271662	0.271615	0.271283	0.268255	0.260314	0.262636	0.264682	0.265533	0.269631	0.274461	0.272557	0.273755
	180	0.361114	0.315618	0.287968	0.292087	0.292974	0.284007	0.283637	0.279769	0.281526	0.281553	0.283464	0.278077	0.279877	0.278266	0.283397	0.280886	0.280373	0.281313	0.285461	0.284889	0.28377	0.285339	0.285744	0.283762	0.282228	0.282079	0.28066	0.283356	0.282513	0.281387	0.277346	0.273733	0.279737	0.282465	0.282985	0.28509	0.286453	0.285519	0.286291	0.281815	0.275244	0.279564	0.282128	0.283457	0.288524	0.294038	0.28952	0.289807
	210	0.398661	0.36978	0.342374	0.343415	0.343915	0.331146	0.328468	0.322134	0.325124	0.324032	0.326393	0.319663	0.320986	0.318007	0.322622	0.320029	0.31942	0.320785	0.324643	0.323957	0.323659	0.324799	0.32539	0.322109	0.320663	0.320324	0.315844	0.320106	0.320064	0.318466	0.313044	0.308691	0.315594	0.316341	0.3185	0.320504	0.322446	0.321305	0.321012	0.315548	0.307415	0.310918	0.314184	0.316386	0.322509	0.328371	0.324821	0.325925
	240	0.606359	0.555785	0.518455	0.52446	0.522858	0.505832	0.503669	0.497971	0.500178	0.498663	0.498573	0.490523	0.492741	0.489131	0.494548	0.490627	0.489852	0.489008	0.493946	0.494283	0.496801	0.4977	0.495662	0.494076	0.493355	0.493509	0.491943	0.495292	0.493571	0.492233	0.486095	0.483407	0.489387	0.491947	0.492931	0.495515	0.498232	0.496481	0.493978	0.488327	0.479316	0.481806	0.484524	0.487432	0.494693	0.498438	0.493099	0.491689
	300	0.775543	0.741207	0.691993	0.700037	0.70145	0.690021	0.688604	0.683625	0.688432	0.687392	0.689155	0.682022	0.683211	0.680618	0.686798	0.682634	0.680856	0.680808	0.684763	0.684403	0.685372	0.686966	0.686646	0.682502	0.682513	0.681849	0.679546	0.680775	0.678224	0.675341	0.670646	0.665074	0.670599	0.673344	0.672011	0.675104	0.679535	0.679115	0.674878	0.670318	0.66144	0.662885	0.664805	0.667898	0.675597	0.677885	0.675807	0.674955
	420	0.88397	0.862586	0.821583	0.835642	0.838791	0.832043	0.832132	0.831156	0.835726	0.836259	0.837802	0.834302	0.836395	0.833395	0.838848	0.83802	0.836462	0.835878	0.839041	0.837978	0.838133	0.840434	0.838132	0.836158	0.836012	0.836356	0.83356	0.83402	0.830606	0.828949	0.823842	0.822457	0.825284	0.825966	0.82656	0.828333	0.829839	0.82948	0.828572	0.825994	0.8205	0.822181	0.822397	0.826759	0.832179	0.831282	0.827539	0.827688
REPLICATE 2
	Time (min)	Position relative to +1 nucleosome (bp)
		-1000	-999	-998	-997	-996	-995	-994	-993	-992	-991	-990	-989	-988	-987	-986	-985	-984	-983	-982	-981	-980	-979	-978	-977	-976	-975	-974	-973	-972	-971	-970	-969	-968	-967	-966	-965	-964	-963	-962	-961	-960	-959	-958	-957	-956	-955	-954	-953
	0	0.273357	0.252559	0.236405	0.232346	0.23556	0.225479	0.222117	0.216952	0.218833	0.218281	0.218957	0.214336	0.214406	0.211921	0.215089	0.211686	0.213114	0.21449	0.216235	0.215726	0.217018	0.216338	0.218148	0.217189	0.216127	0.217425	0.21469	0.217249	0.218076	0.217355	0.214186	0.21198	0.215716	0.217726	0.219769	0.221253	0.221542	0.219957	0.220054	0.217248	0.211493	0.213595	0.215892	0.216132	0.218899	0.222534	0.218786	0.219775
	180	0.255615	0.244766	0.231851	0.230833	0.233669	0.224929	0.223237	0.219128	0.220991	0.220259	0.221084	0.217703	0.218856	0.216468	0.218977	0.216422	0.217528	0.21967	0.222107	0.221571	0.222716	0.222247	0.22281	0.221163	0.218906	0.218931	0.216244	0.219412	0.220265	0.220126	0.216888	0.214691	0.218938	0.22053	0.223066	0.225338	0.22496	0.223155	0.22386	0.221299	0.215251	0.217447	0.219884	0.220991	0.224626	0.230288	0.227968	0.22858
	210	0.361831	0.339965	0.320699	0.320341	0.320338	0.310504	0.307627	0.30417	0.306537	0.304921	0.306705	0.301526	0.302669	0.299227	0.303338	0.299238	0.299713	0.300935	0.304511	0.30424	0.305692	0.303696	0.305849	0.303427	0.301655	0.301252	0.29846	0.302222	0.301893	0.302117	0.297329	0.292624	0.297987	0.301195	0.304337	0.305938	0.307375	0.305935	0.307961	0.304969	0.297475	0.299131	0.30299	0.304967	0.309075	0.31388	0.311019	0.311055
	240	0.557178	0.52376	0.497171	0.499831	0.503225	0.487116	0.484144	0.477878	0.481491	0.480734	0.481856	0.475365	0.476856	0.472899	0.477804	0.472999	0.472314	0.472182	0.475885	0.474791	0.477982	0.478712	0.478864	0.47752	0.475937	0.476003	0.472469	0.476723	0.474935	0.474703	0.469838	0.465204	0.470848	0.473526	0.475573	0.477586	0.480501	0.479154	0.478506	0.473981	0.464727	0.465447	0.468114	0.470442	0.475357	0.479726	0.47669	0.475571
	300	0.793325	0.752766	0.716792	0.72829	0.732192	0.718542	0.718466	0.711851	0.715026	0.714682	0.715462	0.709212	0.71106	0.708145	0.712827	0.70875	0.707339	0.705318	0.708399	0.706873	0.710647	0.711797	0.710266	0.707946	0.707106	0.708458	0.705542	0.709199	0.706136	0.705306	0.701712	0.696747	0.700986	0.70176	0.702766	0.704183	0.708372	0.706523	0.70531	0.701073	0.691841	0.691378	0.692968	0.696267	0.700979	0.701651	0.699579	0.698767
	420	0.925709	0.894718	0.857546	0.871192	0.876316	0.867106	0.867222	0.862708	0.865395	0.864438	0.865534	0.861004	0.862466	0.860699	0.863987	0.862655	0.86135	0.860047	0.861752	0.860053	0.861519	0.863956	0.862816	0.861146	0.86102	0.862512	0.860589	0.861947	0.85908	0.859245	0.85668	0.854566	0.85736	0.857942	0.858025	0.860997	0.863528	0.862034	0.860694	0.85865	0.852382	0.852556	0.852704	0.855666	0.859232	0.859326	0.856653	0.856721
[truncated: 1,953 more columns]

## Sheet: ED Fig. 3e
Extended Data Fig. 3e		Median 'fcut' values for Rpb3 deciles: SM induction of Dam in arrested cells.
REPLICATE 1
	Time (min)	Decile
		1	2	3	4	5	6	7	8	9	10
	0	0.293578	0.260345	0.230088	0.241987	0.225998	0.226804	0.221343	0.221154	0.212963	0.214286
	180	0.314685	0.272	0.24345	0.253623	0.242188	0.23622	0.232	0.234816	0.224314	0.225685
	210	0.357471	0.314006	0.282609	0.289474	0.274863	0.268041	0.26506	0.267466	0.253088	0.253249
	240	0.575	0.524002	0.481481	0.493146	0.472412	0.466061	0.459359	0.461538	0.440678	0.44255
	300	0.765957	0.733079	0.705882	0.710245	0.689076	0.685881	0.682111	0.680328	0.663154	0.672414
	420	0.891304	0.878049	0.861587	0.865854	0.857143	0.855259	0.850694	0.850394	0.846154	0.839506
REPLICATE 2
	Time (min)	Decile
		1	2	3	4	5	6	7	8	9	10
	0	0.237132	0.204461	0.183871	0.187713	0.183248	0.177467	0.174653	0.177316	0.171322	0.165929
	180	0.240657	0.20252	0.18371	0.186667	0.181159	0.176471	0.173611	0.177679	0.170503	0.168652
	210	0.338843	0.291667	0.260013	0.265394	0.257019	0.25	0.246575	0.252101	0.240072	0.238255
	240	0.550781	0.49671	0.451383	0.466667	0.450035	0.438146	0.433093	0.437899	0.418171	0.417312
	300	0.789198	0.762759	0.726684	0.739308	0.723953	0.715909	0.710383	0.714341	0.699661	0.698851
	420	0.923613	0.911736	0.894579	0.897527	0.890995	0.886901	0.883534	0.885297	0.87869	0.877514

## Sheet: ED Fig. 3f
Extended Data Fig. 3f		Median methylation rates for different genomic regions: SM induction of Dam in arrested cells.
REPLICATE 1		Ln (1 - median fcut)
	Time (min)	ORF	NDR	ARS	TEL	Ty	tRNA	CEN16
	30	-0.327687	-1.07651	-0.437591	-0.313044	-0.354497	-0.501433	-0.0721033
	60	-0.651989	-1.604	-0.867267	-0.593974	-0.708576	-0.983949	-0.100805
	120	-1.19463	-2.28238	-1.40534	-1.06054	-1.27218	-1.68581	-0.118658
	240	-1.96009	-2.98946	-2.13351	-1.72673	-2.07512	-2.49356	-0.218689
REPLICATE 2		Ln (1 - median fcut)
	Time (min)	ORF	NDR	ARS	TEL	Ty	tRNA	CEN16
	30	-0.301325	-1.01692	-0.421428	-0.282856	-0.324131	-0.426792	-0.0882926
	60	-0.60373	-1.57614	-0.826102	-0.546228	-0.648799	-0.865165	-0.109406
	120	-1.29838	-2.43419	-1.60354	-1.09841	-1.33693	-1.73746	-0.22086
	240	-2.23525	-3.5343	-2.5458	-1.84929	-2.28938	-2.87294	-0.331505
