# Supplementary material for: The yeast genome is globally accessible in living cells
Source: Nat Struct Mol Biol. 2024 Nov 25;32(2):247–56. doi: 10.1038/s41594-024-01318-2 (PMC11832417; doi:10.1038/s41594-024-01318-2)
Supplement: Supplementary file 15 — Statistical source data. [file 41594_2024_1318_MOESM15_ESM.xlsx]

## Sheet: ED Fig. 4
Extended Data Fig. 4b, f, g, h			Dam-GFP fusion experiment
REPLICATE 1: Dam-GFP-3HA							REPLICATE 1: Dam-3HA (no GFP)
	Time (min)	% GFP-positive cells	Ln (1- GFP-positive)	ORF site methylation	Ln (ORF site methylation)		Time (min)	ORF site methylation	Ln (ORF site methylation)
	0	5	4.55388	0.105191	-0.111145		0	0.135747	-0.145889
	30	14	4.45435	0.0996785	-0.105003		30	0.243697	-0.279314
	60	34.3	4.1851	0.275536	-0.322323		60	0.564516	-0.831298
	120	62.9	3.61362	0.600998	-0.918788		120	0.769939	-1.46941
	240	90.5	2.25129	0.816108	-1.69341		240	0.925134	-2.59205
REPLICATE 2: Dam-GFP-3HA							REPLICATE 2: Dam-3HA (no GFP)
	Time (min)	% GFP-positive cells	Ln (1- GFP-positive)	ORF site methylation	Ln (ORF site methylation)		Time (min)	ORF site methylation	Ln (ORF site methylation)
	0	4.2	4.56226	0.269076	-0.313446		0	0.142857	-0.154151
	30	9.6	4.50424	0.393846	-0.500621		30	0.138889	-0.149532
	60	38.9	4.11251	0.605769	-0.930819		60	0.365269	-0.454555
	120	58	3.73767	0.835	-1.80181		120	0.688119	-1.16513
	240	84.2	2.76001	0.949695	-2.98965		240	0.855346	-1.93341
