# Supplementary material for: The yeast genome is globally accessible in living cells
Source: Nat Struct Mol Biol. 2024 Nov 25;32(2):247–56. doi: 10.1038/s41594-024-01318-2 (PMC11832417; doi:10.1038/s41594-024-01318-2)
Supplement: Supplementary file 17 — Statistical source data. [file 41594_2024_1318_MOESM17_ESM.xlsx]

## Sheet: ED Fig. 5a
Extended Data Fig. 5a		Median 'fmeth' values for different genomic regions: SM induction of M.SssI in living cells.
REPLICATE 1
	Time (min)	Percentile									MEDIAN
		5	10	15	20	25	30	35	40	45	50	55	60	65	70	75	80	85	90	95
ORF	0	0.004	0.006	0.009	0.012	0.015	0.018	0.022	0.025	0.028	0.032	0.036	0.04	0.045	0.051	0.057	0.066	0.077	0.095	0.129
	30	0.004	0.007	0.01	0.013	0.016	0.02	0.023	0.026	0.029	0.033	0.037	0.041	0.046	0.051	0.058	0.066	0.078	0.096	0.131
	60	0.009	0.015	0.02	0.025	0.029	0.034	0.038	0.042	0.047	0.052	0.057	0.063	0.069	0.077	0.086	0.097	0.112	0.133	0.175
	120	0.061	0.082	0.098	0.112	0.126	0.139	0.152	0.165	0.179	0.193	0.208	0.224	0.242	0.261	0.284	0.31	0.343	0.387	0.458
	240	0.194	0.252	0.295	0.331	0.363	0.392	0.42	0.447	0.472	0.498	0.523	0.548	0.574	0.602	0.631	0.661	0.694	0.733	0.782
NDR	0	0.008	0.013	0.018	0.023	0.027	0.031	0.035	0.039	0.044	0.049	0.053	0.059	0.065	0.072	0.08	0.09	0.104	0.125	0.166
	30	0.01	0.017	0.023	0.029	0.034	0.039	0.044	0.049	0.054	0.059	0.065	0.071	0.078	0.085	0.094	0.105	0.12	0.143	0.185
	60	0.026	0.043	0.058	0.071	0.084	0.097	0.111	0.125	0.138	0.152	0.166	0.181	0.198	0.216	0.236	0.26	0.289	0.326	0.382
	120	0.16	0.255	0.322	0.376	0.423	0.464	0.499	0.529	0.559	0.585	0.609	0.633	0.654	0.675	0.696	0.719	0.741	0.767	0.801
	240	0.442	0.587	0.66	0.705	0.738	0.763	0.782	0.798	0.811	0.822	0.833	0.843	0.852	0.861	0.87	0.879	0.889	0.9	0.915
ARS	0	0.005	0.01	0.014	0.019	0.023	0.027	0.031	0.034	0.038	0.042	0.047	0.051	0.056	0.062	0.068	0.078	0.09	0.1123	0.1457
	30	0.007	0.012	0.017	0.021	0.025	0.028	0.032	0.037	0.041	0.046	0.051	0.056	0.062	0.068	0.075	0.085	0.098	0.12	0.152
	60	0.015	0.025	0.032	0.038	0.044	0.052	0.059	0.066	0.076	0.084	0.094	0.105	0.117	0.132	0.1495	0.17	0.196	0.2273	0.2738
	120	0.06915	0.107	0.136	0.162	0.183	0.206	0.235	0.2627	0.29135	0.324	0.359	0.394	0.43	0.4686	0.50925	0.548	0.597	0.6442	0.699
	240	0.22315	0.33	0.407	0.449	0.496	0.539	0.57505	0.608	0.637	0.673	0.70265	0.732	0.753	0.775	0.80025	0.8179	0.84	0.863	0.88485
TEL	0	0	0.005	0.009	0.012	0.016	0.02	0.024	0.028	0.034	0.039	0.044	0.051	0.058	0.065	0.075	0.0871	0.103	0.126	0.16615
	30	0.003	0.006	0.009	0.012	0.016	0.02	0.024	0.028	0.033	0.038	0.044	0.05	0.057	0.065	0.073	0.084	0.102	0.123	0.16085
	60	0.008	0.014	0.02	0.025	0.029	0.034	0.04	0.045	0.053	0.06	0.068	0.076	0.085	0.094	0.106	0.12	0.139	0.1707	0.217
	120	0.062	0.085	0.105	0.122	0.137	0.151	0.165	0.18	0.192	0.204	0.22	0.235	0.255	0.276	0.304	0.329	0.363	0.415	0.5291
	240	0.217	0.274	0.311	0.347	0.375	0.399	0.426	0.449	0.471	0.496	0.518	0.539	0.565	0.59	0.621	0.652	0.693	0.739	0.818
Ty	0	0.004	0.008	0.012	0.015	0.02	0.023	0.027	0.031	0.035	0.04	0.044	0.049	0.055	0.0618	0.07	0.083	0.103	0.131	0.188
	30	0.004	0.009	0.013	0.017	0.021	0.025	0.029	0.032	0.036	0.041	0.045	0.051	0.057	0.063	0.072	0.084	0.102	0.133	0.186
	60	0.01	0.018	0.024	0.03	0.035	0.04	0.045	0.05	0.055	0.06	0.066	0.073	0.08	0.089	0.101	0.115	0.136	0.1701	0.224
	120	0.058	0.08	0.096	0.112	0.126	0.138	0.152	0.165	0.179	0.193	0.209	0.224	0.244	0.267	0.292	0.323	0.352	0.396	0.473
	240	0.198	0.248	0.286	0.323	0.352	0.379	0.404	0.4263	0.4504	0.474	0.499	0.524	0.547	0.573	0.602	0.639	0.681	0.726	0.78
tRNA	0	0.003	0.004	0.007	0.008	0.011	0.013	0.015	0.017	0.021	0.025	0.029	0.035	0.04145	0.0466	0.052	0.058	0.06705	0.086	0.12105
	30	0.003	0.006	0.008	0.01	0.013	0.016	0.02	0.024	0.028	0.031	0.036	0.039	0.044	0.0493	0.0575	0.0657	0.0759	0.09	0.1282
	60	0.009	0.0149	0.02	0.0243	0.0295	0.037	0.0439	0.052	0.06	0.068	0.0747	0.083	0.091	0.098	0.11	0.1217	0.1409	0.165	0.2242
	120	0.132	0.177	0.21425	0.237	0.251	0.272	0.294	0.317	0.33775	0.363	0.383	0.399	0.414	0.445	0.47	0.4915	0.52375	0.564	0.651
	240	0.4491	0.528	0.563	0.595	0.617	0.636	0.6629	0.6821	0.7013	0.717	0.73	0.7459	0.761	0.772	0.7875	0.801	0.816	0.8391	0.8666
CEN	0	0	0	0.0031	0.0043	0.008	0.0124	0.0175	0.0258	0.0342	0.038	0.0411	0.0438	0.045	0.0564	0.0645	0.0677	0.0968	0.1202	0.1487
	30	0.0021	0.003	0.0061	0.007	0.008	0.0139	0.0169	0.018	0.0282	0.0315	0.0411	0.045	0.0485	0.0539	0.0565	0.064	0.0733	0.0929	0.1229
	60	0.005	0.0059	0.0081	0.0096	0.019	0.0284	0.029	0.034	0.0346	0.0395	0.0444	0.0468	0.0593	0.062	0.0655	0.0739	0.0823	0.0962	0.11
	120	0.0035	0.005	0.0081	0.0093	0.0125	0.0213	0.0249	0.0323	0.035	0.0365	0.0387	0.0399	0.0426	0.0531	0.0675	0.0735	0.0912	0.1072	0.136
	240	0	0.0036	0.0075	0.0141	0.0275	0.0374	0.0425	0.0552	0.0573	0.06	0.062	0.0647	0.0763	0.0895	0.129	0.1727	0.1778	0.193	0.2968
REPLICATE 2
	Time (min)	Percentile
		5	10	15	20	25	30	35	40	45	50	55	60	65	70	75	80	85	90	95
ORF	0	0	0	0	0.007	0.008	0.01	0.014	0.017	0.02	0.024	0.028	0.032	0.036	0.042	0.049	0.057	0.068	0.086	0.122
	30	0	0	0	0.008	0.009	0.012	0.016	0.019	0.022	0.026	0.03	0.034	0.039	0.045	0.052	0.06	0.072	0.09	0.126
	60	0	0.008	0.014	0.018	0.023	0.027	0.032	0.037	0.041	0.047	0.052	0.059	0.066	0.074	0.083	0.096	0.112	0.136	0.181
	120	0.034	0.051	0.066	0.079	0.092	0.105	0.118	0.131	0.146	0.16	0.176	0.194	0.213	0.235	0.261	0.291	0.329	0.381	0.464
	240	0.147	0.208	0.255	0.295	0.333	0.367	0.4	0.431	0.462	0.492	0.523	0.554	0.586	0.618	0.653	0.691	0.731	0.778	0.836
NDR	0	0	0	0.008	0.01	0.015	0.019	0.023	0.028	0.033	0.038	0.043	0.049	0.056	0.063	0.072	0.083	0.097	0.119	0.166
	30	0	0.007	0.01	0.016	0.021	0.026	0.031	0.037	0.043	0.049	0.056	0.062	0.07	0.079	0.09	0.103	0.119	0.144	0.1935
	60	0.02	0.038	0.056	0.073	0.091	0.109	0.126	0.144	0.162	0.18	0.2	0.221	0.243	0.268	0.295	0.324	0.361	0.408	0.479
	120	0.128	0.222	0.297	0.358	0.411	0.459	0.504	0.541	0.576	0.606	0.636	0.664	0.691	0.718	0.744	0.77	0.795	0.824	0.862
	240	0.422	0.606	0.692	0.75	0.789	0.818	0.842	0.861	0.877	0.89	0.902	0.913	0.923	0.932	0.941	0.949	0.958	0.967	0.978
ARS	0	0	0	0.007	0.008	0.012	0.015	0.018	0.022	0.026	0.031	0.035	0.041	0.047	0.054	0.0615	0.071	0.083	0.101	0.1371
	30	0	0	0.008	0.011	0.016	0.019	0.023	0.027	0.032	0.037	0.042	0.047	0.053	0.061	0.07	0.08	0.093	0.114	0.15825
	60	0.009	0.018	0.025	0.032	0.04	0.048	0.056	0.064	0.073	0.085	0.097	0.1077	0.1238	0.136	0.16	0.1871	0.2232	0.2683	0.3342
	120	0.04405	0.077	0.103	0.13	0.15325	0.1778	0.20735	0.238	0.262	0.296	0.333	0.378	0.42	0.467	0.5125	0.5623	0.612	0.6708	0.7499
	240	0.17695	0.2928	0.38785	0.448	0.5	0.543	0.58765	0.6211	0.662	0.703	0.746	0.7819	0.811	0.84	0.867	0.886	0.908	0.928	0.949
TEL	0	0	0	0	0	0.008	0.01	0.013	0.018	0.022	0.026	0.03	0.036	0.042	0.048	0.056	0.065	0.07695	0.096	0.13
	30	0	0	0	0.007	0.01	0.014	0.018	0.021	0.026	0.031	0.036	0.041	0.048	0.056	0.063	0.074	0.087	0.107	0.14415
	60	0	0.009	0.012	0.018	0.022	0.028	0.034	0.039	0.0462	0.056	0.062	0.07	0.08	0.09	0.102	0.116	0.135	0.166	0.2274
	120	0.03725	0.059	0.078	0.095	0.11	0.126	0.14	0.153	0.171	0.188	0.204	0.224	0.24725	0.271	0.3	0.333	0.37625	0.437	0.58375
	240	0.159	0.231	0.278	0.316	0.359	0.393	0.426	0.455	0.48	0.509	0.537	0.566	0.6	0.6251	0.659	0.7029	0.746	0.8	0.8876
Ty	0	0	0	0.006	0.008	0.011	0.0154	0.019	0.023	0.026	0.03	0.034	0.039	0.045	0.051	0.059	0.07	0.085	0.111	0.163
	30	0	0	0.00775	0.009	0.014	0.017	0.021	0.025	0.029	0.033	0.038	0.043	0.049	0.055	0.063	0.0745	0.092	0.118	0.16875
	60	0	0.01	0.017	0.022	0.027	0.033	0.038	0.043	0.049	0.055	0.061	0.068	0.075	0.083	0.095	0.11	0.129	0.16	0.216
	120	0.033	0.052	0.067	0.082	0.095	0.108	0.12	0.133	0.147	0.162	0.179	0.197	0.216	0.238	0.265	0.297	0.339	0.39	0.478
	240	0.14815	0.2078	0.256	0.296	0.328	0.359	0.387	0.415	0.443	0.472	0.5	0.527	0.55495	0.584	0.62125	0.662	0.711	0.765	0.833
tRNA	0	0	0	0	0	0	0	0.007	0.008	0.009	0.014	0.018	0.022	0.026	0.032	0.03775	0.046	0.058	0.072	0.105
	30	0	0	0	0	0	0.007	0.008	0.009	0.01385	0.016	0.02	0.024	0.02745	0.035	0.042	0.05	0.05805	0.0712	0.1187
	60	0	0.008	0.014	0.018	0.025	0.0314	0.038	0.047	0.055	0.062	0.072	0.082	0.09345	0.1046	0.118	0.131	0.15205	0.1822	0.25445
	120	0.091	0.1356	0.163	0.1951	0.221	0.243	0.264	0.287	0.318	0.338	0.35415	0.3783	0.40645	0.4396	0.472	0.511	0.541	0.6006	0.657
	240	0.48125	0.5666	0.6139	0.6421	0.67425	0.7048	0.727	0.746	0.76285	0.782	0.7983	0.818	0.833	0.847	0.86075	0.8739	0.895	0.9124	0.938
CEN	0	0	0	0	0.0018	0.0065	0.0098	0.0119	0.0171	0.0192	0.0225	0.0328	0.0379	0.0434	0.056	0.059	0.062	0.0665	0.0694	0.0925
	30	0	0	0	0.0021	0.008	0.0097	0.0109	0.0114	0.0156	0.0245	0.0334	0.0349	0.0423	0.0453	0.0555	0.0678	0.0708	0.081	0.0927
	60	0	0	0	0	0.0035	0.007	0.0079	0.0091	0.0124	0.018	0.0236	0.0278	0.0374	0.0416	0.045	0.0554	0.077	0.0802	0.0874
	120	0	0	0.0008	0.0086	0.012	0.0175	0.0217	0.023	0.0236	0.0265	0.0315	0.0375	0.049	0.0583	0.064	0.0781	0.082	0.087	0.12
	240	0.0137	0.014	0.0201	0.021	0.023	0.0334	0.0397	0.0431	0.0482	0.064	0.0756	0.0816	0.0922	0.1498	0.175	0.1799	0.2009	0.2263	0.4351

## Sheet: ED Fig. 5b
Extended Data Fig. 5b		Median 'fmeth' values for silenced regions: SM induction of M.SssI in living cells.
and Fig. 3f
REPLICATE 1		CpG Fraction Methylated
		HMLalpha			HMRa			MATa
	Time (min)	Median	Q25	Q75	Median	Q25	Q75	Median	Q25	Q75
	0	0.033	0.0165	0.069	0.035	0.015	0.048	0.043	0.029	0.059
	30	0.031	0.012	0.056	0.022	0.017	0.04	0.043	0.02	0.071
	60	0.047	0.032	0.0615	0.039	0.033	0.07	0.082	0.046	0.147
	120	0.104	0.067	0.1685	0.13	0.075	0.154	0.389	0.154	0.544
	240	0.237	0.1055	0.4475	0.282	0.21	0.414	0.756	0.459	0.793
REPLICATE 2		CpG Fraction Methylated
		HMLalpha			HMRa			MATa
	Time (min)	Median	Q25	Q75	Median	Q25	Q75	Median	Q25	Q75
	0	0.019	0	0.0595	0.02	0.01	0.051	0.033	0.016	0.067
	30	0.03	0.0185	0.05	0.013	0	0.025	0.041	0.02	0.049
	60	0.036	0.014	0.06	0.021	0.011	0.039	0.104	0.02	0.248
	120	0.077	0.0335	0.212	0.098	0.057	0.145	0.426	0.106	0.602
	240	0.207	0.136	0.5115	0.175	0.127	0.458	0.769	0.41	0.842

## Sheet: ED Fig. 5c
Extended Data Fig. 5c		Mean 'fmeth' values for all ~5000 yeast genes aligned on the dyad of the +1 nucleosome: SM induction of M.SssI in living cells.
		Smoothed with a 21-nt window.
REPLICATE 1
	Time (min)	Position relative to +1 nucleosome (bp)
		-1000	-999	-998	-997	-996	-995	-994	-993	-992	-991	-990	-989	-988	-987	-986	-985	-984	-983	-982	-981	-980	-979	-978	-977	-976	-975	-974	-973	-972	-971	-970	-969	-968	-967	-966	-965	-964	-963	-962	-961	-960	-959	-958	-957	-956	-955	-954	-953
	0	0.0433703	0.0437102	0.0440217	0.0443007	0.0445485	0.0447709	0.0449754	0.045168	0.0453532	0.0455402	0.0457293	0.0458269	0.0457198	0.0456568	0.0456457	0.045647	0.0456282	0.0456002	0.045695	0.0459453	0.0463392	0.0468037	0.0472324	0.0475206	0.0476064	0.0475016	0.0472851	0.0470359	0.0468017	0.0465844	0.0463289	0.0459395	0.0453914	0.0447902	0.0442259	0.0437632	0.0434366	0.0431993	0.0430251	0.0429372	0.0429841	0.0431323	0.0433489	0.0435848	0.0438282	0.0440962	0.0443866	0.0446928
	30	0.0451865	0.0456277	0.0460365	0.046409	0.0467467	0.0470562	0.0473442	0.0476166	0.0478776	0.0481366	0.048392	0.0485394	0.0484339	0.0483396	0.048277	0.0481988	0.0480866	0.0479552	0.0479024	0.0479567	0.0481181	0.048354	0.0485921	0.0487551	0.0487947	0.0487356	0.048626	0.0484956	0.0483644	0.048229	0.0480485	0.0477532	0.0473275	0.046845	0.0463773	0.0459554	0.0456042	0.0453212	0.0450822	0.0449127	0.0448814	0.0449757	0.0451535	0.0453747	0.0456273	0.0459268	0.0462623	0.0466089
	60	0.0717244	0.0722159	0.0726696	0.0730804	0.0734485	0.0737805	0.0740835	0.0743633	0.074623	0.0748749	0.075123	0.0752606	0.0750767	0.0749123	0.0748197	0.0747454	0.074633	0.0745224	0.0745951	0.0748919	0.0753785	0.0759804	0.0765542	0.0769728	0.0772039	0.0772666	0.077264	0.077258	0.0772078	0.0770734	0.0768367	0.0764598	0.0759188	0.0752665	0.0746066	0.074047	0.0736269	0.0733087	0.0730569	0.0728788	0.0728184	0.0728608	0.0729788	0.0731474	0.0734104	0.0737906	0.0742163	0.0746441
	120	0.241762	0.242693	0.243587	0.244439	0.245247	0.24601	0.246725	0.247391	0.248012	0.248616	0.249237	0.249838	0.249867	0.249648	0.249297	0.24882	0.248173	0.247534	0.247282	0.247374	0.24771	0.24817	0.248589	0.248977	0.249437	0.249909	0.250528	0.2514	0.252192	0.252657	0.252725	0.252405	0.251764	0.250772	0.249591	0.248534	0.247686	0.247017	0.246561	0.246187	0.245919	0.245882	0.246098	0.246593	0.247475	0.248675	0.249853	0.250841
	240	0.528121	0.527937	0.527786	0.527681	0.527621	0.527583	0.527532	0.527434	0.527256	0.526991	0.526663	0.526496	0.52652	0.5265	0.526392	0.526004	0.525146	0.524	0.523031	0.522294	0.521828	0.52158	0.521381	0.52136	0.521645	0.522146	0.52292	0.523991	0.524871	0.525176	0.524948	0.524385	0.523613	0.522439	0.520927	0.519321	0.517628	0.515888	0.514275	0.512741	0.511602	0.51131	0.511865	0.513072	0.514648	0.516261	0.517537	0.518415
REPLICATE 2
	Time (min)	Position relative to +1 nucleosome (bp)
		-1000	-999	-998	-997	-996	-995	-994	-993	-992	-991	-990	-989	-988	-987	-986	-985	-984	-983	-982	-981	-980	-979	-978	-977	-976	-975	-974	-973	-972	-971	-970	-969	-968	-967	-966	-965	-964	-963	-962	-961	-960	-959	-958	-957	-956	-955	-954	-953
	0	0.0362589	0.0365061	0.0367266	0.0369165	0.0370763	0.0372105	0.0373253	0.0374263	0.0375174	0.0376059	0.037691	0.0376865	0.03749	0.0373744	0.0373556	0.0373961	0.0374442	0.0374809	0.037557	0.0377144	0.037965	0.038292	0.0386235	0.0388609	0.0389211	0.0387982	0.038547	0.0382264	0.0378969	0.0375993	0.0373435	0.037073	0.0367507	0.0364288	0.0361455	0.0359358	0.0358193	0.0357715	0.0357497	0.0357859	0.0359308	0.0361357	0.0363472	0.0365191	0.0366604	0.0368089	0.0369703	0.0371493
	30	0.0387014	0.0391084	0.0394939	0.0398534	0.0401863	0.0404957	0.0407872	0.0410662	0.0413359	0.0416062	0.0418848	0.0421083	0.042101	0.0420917	0.0420797	0.0420386	0.0419455	0.041796	0.0416821	0.0416536	0.0417136	0.0418531	0.0420283	0.0421193	0.0420575	0.041872	0.0416313	0.0414002	0.0412226	0.0411006	0.040996	0.0407992	0.0404575	0.0400621	0.0396798	0.0393569	0.0391278	0.0389808	0.0388805	0.0388397	0.0388784	0.0389486	0.0390406	0.039144	0.0392709	0.0394508	0.0396706	0.0399282
	60	0.0725779	0.0729788	0.0733319	0.0736317	0.0738797	0.0740818	0.0742472	0.0743856	0.0745047	0.0746217	0.0747418	0.0747341	0.0743929	0.0740918	0.0738662	0.0736769	0.073497	0.0734029	0.0736047	0.074123	0.0748773	0.0757486	0.0765529	0.0771506	0.0775159	0.0776648	0.077724	0.0777981	0.077821	0.0777282	0.0775079	0.0771026	0.0764733	0.0757092	0.0749663	0.074374	0.0739526	0.0736215	0.0733134	0.0729973	0.0727286	0.072559	0.0725102	0.072578	0.0728132	0.0732072	0.0736499	0.0740838
	120	0.219812	0.220517	0.221208	0.22188	0.222529	0.223149	0.223731	0.224268	0.224758	0.225231	0.22574	0.226344	0.226661	0.226833	0.226921	0.226825	0.226461	0.226026	0.225923	0.226104	0.226478	0.226931	0.227256	0.227454	0.227693	0.227938	0.228338	0.22899	0.229537	0.229787	0.22977	0.229488	0.228953	0.22807	0.226953	0.22586	0.224877	0.223984	0.223263	0.222623	0.222077	0.221765	0.221732	0.22197	0.222598	0.223585	0.224581	0.225415
	240	0.539323	0.539043	0.538751	0.538456	0.538153	0.537822	0.53744	0.536983	0.536431	0.535799	0.53513	0.534561	0.533952	0.533328	0.532767	0.532089	0.531022	0.529774	0.528891	0.528411	0.52832	0.528477	0.528528	0.528471	0.528513	0.528676	0.529163	0.53006	0.530803	0.530994	0.530685	0.530021	0.52908	0.527678	0.52593	0.524103	0.522161	0.520014	0.517747	0.515281	0.513026	0.511684	0.511535	0.512456	0.514077	0.515952	0.517508	0.518591
[truncated: 1,953 more columns]

## Sheet: ED Fig. 5d
Extended Data Fig. 5d		Median 'fmeth' values for Rpb3 deciles: SM induction of M.SssI in living cells.
REPLICATE 1
	Time (min)	Decile
		1	2	3	4	5	6	7	8	9	10
	0	0.031	0.032	0.031	0.031	0.031	0.032	0.033	0.032	0.032	0.032
	30	0.032	0.033	0.032	0.032	0.032	0.032	0.033	0.034	0.033	0.033
	60	0.052	0.052	0.051	0.051	0.052	0.051	0.053	0.053	0.052	0.051
	120	0.203	0.195	0.19	0.19	0.19	0.191	0.192	0.193	0.192	0.199
	240	0.541	0.513	0.494	0.493	0.488	0.488	0.487	0.492	0.49	0.514
REPLICATE 1
	Time (min)	Decile
		1	2	3	4	5	6	7	8	9	10
	0	0.023	0.023	0.023	0.023	0.024	0.023	0.024	0.024	0.024	0.024
	30	0.025	0.026	0.025	0.025	0.026	0.025	0.026	0.026	0.026	0.026
	60	0.048	0.048	0.046	0.046	0.047	0.046	0.046	0.047	0.046	0.048
	120	0.175	0.167	0.159	0.158	0.155	0.157	0.159	0.159	0.158	0.167
	240	0.556	0.513	0.492	0.483	0.477	0.478	0.481	0.485	0.476	0.509

## Sheet: ED Fig. 5e
Extended Data Fig. 5e		Median methylation rates for different genomic regions: SM induction of M.SssI in living cells.
REPLICATE 1		Ln (1 - median fcut)
	Time (min)	ORF	NDR	ARS	TEL	Ty	tRNA	CEN
	30	-0.0335568	-0.0608121	-0.0470916	-0.0387408	-0.0418642	-0.0314907	-0.0320068
	60	-0.0534008	-0.164875	-0.0877389	-0.0618754	-0.0618754	-0.0704225	-0.0403013
	120	-0.214432	-0.879477	-0.391562	-0.228156	-0.214432	-0.450986	-0.0371828
	240	-0.689155	-1.72597	-1.1178	-0.685179	-0.642454	-1.26231	-0.0618754
REPLICATE 2		Ln (1 - median fcut)
	Time (min)	ORF	NDR	ARS	TEL	Ty	tRNA	CEN
	30	-0.026344	-0.0502412	-0.0377019	-0.0314907	-0.0335568	-0.0161294	-0.0248051
	60	-0.0481404	-0.198451	-0.0888312	-0.0576291	-0.0565704	-0.0640053	-0.018164
	120	-0.174353	-0.931404	-0.350977	-0.208255	-0.176737	-0.41249	-0.0268575
	240	-0.677274	-2.20727	-1.21402	-0.711311	-0.638659	-1.52326	-0.0661398
