# Supplementary material for: The yeast genome is globally accessible in living cells
Source: Nat Struct Mol Biol. 2024 Nov 25;32(2):247–56. doi: 10.1038/s41594-024-01318-2 (PMC11832417; doi:10.1038/s41594-024-01318-2)
Supplement: Supplementary file 18 — Statistical source data. [file 41594_2024_1318_MOESM18_ESM.xlsx]

## Sheet: ED Fig. 6a
ED Fig. 6a: Rsc8 depletion with time after auxin addition				ED Fig. 6a: Dam-3HA levels relative to total protein in WT and Rsc8-depleted cells after SM addition
	Replicate 1	Replicate 2			Norm. to highest WT sample = 1
Time (min)	% Rsc8 remaining	% Rsc8 remaining		Time (min)	WT Rep 1	WT Rep 2	Rsc8 Rep 1	Rsc8 Rep 2
0	100	100		0	0	0	0.00683274	0.0508897
120	58.2	30.2		30	0.0275801	0.0305694	0.101779	0.234164
180	36.1	14.7		60	0.647687	0.629893	0.339146	0.41637
240	30.2	9.6		120	0.83274	0.950178	0.469751	0.829181
270	25	4.2		180	0.800712	1	0.441281	0.725979
300	19.8	2.7		240	0.427046	0.512456	0.601423	0.807829
360	14.2	1.4
420	11.6	0.7
480	9.5	0.5

## Sheet: ED Fig. 6b
ED Fig. 6b: Isw1 depletion with time after auxin addition					ED Fig. 6b: Dam-3HA levels relative to total protein in WT and Isw1/Chd1-depleted cells after SM addition
	Replicate 1	Replicate 2				Same WT samples (Rep 1) on 2 different blots			Isw1/Chd1 norm. to WT on two different blots
Time (min)	% Isw1 remaining	% Isw1 remaining			Time (min)	Norm WT Rep 1	Norm WT Rep 1		Isw1/Chd1 Rep 1	Isw1/Chd1 Rep 2
0	100	100			0	0	0		0	0.126582
120	22.807	29.9242			30	0	0.0632911		0.759494	1.03797
180	1.75439	17.4242			60	0.797468	0.772152		2.02532	2.78481
240	0	10.6061			120	1	1		3.29114	3.16456
270	0.877193	3.0303			180	0.746835	0.772152		3.41772	3.5443
300	2.63158	7.57576			240	0.708861	0.21519		2.78481	2.65823
360	6.14035	0
420	3.50877	0
480	0	0

## Sheet: ED Fig. 6c
Extended Data Fig. 6c		Median 'fcut' values for different genomic regions: SM induction of Dam in living cells after 4 h auxin treatment.
		Wild type, Rsc8-depleted and Isw1/Chd1-depleted
WILD TYPE REPLICATE 1
	Time (min)	Percentile						MEDIAN
		5	10	30	35	40	45	50	55	60	65	70	75	80	85	90	95
ORF	0	0.102041	0.145161	0.261905	0.284553	0.306077	0.328358	0.348837	0.370968	0.392931	0.416006	0.44	0.464865	0.493056	0.525862	0.566372	0.624092
	180	0.0562079	0.0809249	0.149351	0.164179	0.177778	0.19209	0.206186	0.220588	0.235294	0.251337	0.268293	0.287356	0.309939	0.335052	0.368132	0.418809
	240	0.0421053	0.0648148	0.12766	0.141304	0.155556	0.17	0.183908	0.197802	0.212963	0.229358	0.247312	0.266667	0.290323	0.318182	0.353659	0.407895
	270	0.0566038	0.0808081	0.147541	0.161905	0.175573	0.19	0.204918	0.220183	0.235294	0.252033	0.270287	0.290541	0.314516	0.341176	0.376623	0.432162
	300	0.127451	0.170455	0.28022	0.300741	0.322222	0.342857	0.363128	0.383289	0.403846	0.426471	0.449275	0.473684	0.5	0.531008	0.569271	0.623256
	360	0.270392	0.352462	0.523438	0.55289	0.580357	0.606284	0.630278	0.65285	0.675439	0.697674	0.72	0.742138	0.765957	0.791885	0.819355	0.855835
	420	0.330709	0.416107	0.5981	0.625954	0.652174	0.675943	0.69863	0.719577	0.739837	0.760202	0.778571	0.797386	0.81746	0.837838	0.860865	0.888889
	480	0.395218	0.49391	0.680498	0.709924	0.735294	0.758621	0.779661	0.798658	0.817308	0.834352	0.850299	0.866388	0.882812	0.89916	0.917197	0.937949
NDR	0	0.2874	0.412312	0.597443	0.625	0.645369	0.662116	0.677419	0.6934	0.706951	0.719512	0.735197	0.748663	0.764218	0.780181	0.802721	0.832215
	180	0.175439	0.256983	0.377778	0.399495	0.420118	0.440927	0.462151	0.475949	0.494147	0.508683	0.52381	0.542922	0.5625	0.586891	0.613581	0.650567
	240	0.127907	0.209302	0.333333	0.35	0.3693	0.386882	0.402299	0.42029	0.439477	0.457831	0.474359	0.5	0.524194	0.552357	0.585896	0.630952
	270	0.166667	0.248967	0.388619	0.413462	0.432836	0.452506	0.469631	0.487179	0.503817	0.522662	0.537503	0.560748	0.581223	0.601504	0.63213	0.677005
	300	0.327922	0.447227	0.61	0.629821	0.64532	0.662722	0.676001	0.690294	0.702816	0.716281	0.726804	0.740602	0.753788	0.766168	0.782833	0.808333
	360	0.559197	0.697333	0.815789	0.830645	0.84	0.850394	0.859873	0.869565	0.879656	0.887432	0.89448	0.902778	0.912214	0.921592	0.931034	0.94345
	420	0.643925	0.754717	0.861621	0.87258	0.88165	0.89083	0.9	0.907975	0.913749	0.920398	0.926702	0.932927	0.938623	0.944	0.951486	0.960414
	480	0.72699	0.813505	0.907749	0.916667	0.925202	0.931034	0.9375	0.943148	0.948476	0.953488	0.957983	0.962193	0.966667	0.971014	0.975831	0.982619
ARS	0	0.0923077	0.142713	0.289592	0.320654	0.346162	0.392278	0.418694	0.427481	0.463855	0.494432	0.524009	0.564103	0.594131	0.623983	0.667133	0.748368
	180	0.0431051	0.0800474	0.157156	0.185148	0.210765	0.23185	0.242579	0.265682	0.290323	0.318128	0.340284	0.361111	0.393725	0.426429	0.46406	0.519182
	240	0.0434783	0.0714286	0.147727	0.172414	0.191026	0.207734	0.228261	0.238166	0.252011	0.27084	0.290351	0.323958	0.343571	0.387931	0.44011	0.519724
	270	0.0439884	0.0832645	0.165138	0.188024	0.200161	0.225806	0.239873	0.263739	0.283186	0.312283	0.326251	0.360825	0.380952	0.429688	0.479649	0.566681
	300	0.105387	0.138522	0.305379	0.33475	0.378978	0.406504	0.442786	0.469925	0.48793	0.501463	0.531371	0.553846	0.597064	0.637192	0.672815	0.74166
	360	0.243902	0.31746	0.571429	0.607977	0.632489	0.658333	0.693444	0.715976	0.748792	0.762484	0.772664	0.802668	0.832495	0.852034	0.875995	0.911618
	420	0.26122	0.4	0.636637	0.682833	0.716418	0.744118	0.765027	0.78693	0.804515	0.823059	0.839091	0.852314	0.866468	0.889122	0.910553	0.932522
	480	0.386793	0.472261	0.713781	0.751799	0.789474	0.818826	0.836364	0.852223	0.868374	0.888126	0.908163	0.916449	0.926037	0.940642	0.951888	0.966749
TEL	0	0.149358	0.179115	0.273044	0.281317	0.293001	0.305785	0.320759	0.331797	0.347056	0.369747	0.397381	0.425532	0.458945	0.502612	0.564534	0.690675
	180	0.0882353	0.105427	0.154905	0.16568	0.172414	0.180505	0.189718	0.198347	0.209779	0.22372	0.237165	0.256881	0.281581	0.322533	0.362008	0.496084
	240	0.0615385	0.0840552	0.135884	0.148649	0.158029	0.167939	0.172807	0.183246	0.195652	0.210843	0.222222	0.248227	0.279159	0.303448	0.351768	0.481707
	270	0.0710383	0.0882353	0.153175	0.164179	0.173913	0.182482	0.192491	0.2	0.212851	0.227437	0.244771	0.257426	0.292832	0.331579	0.387324	0.484043
	300	0.155405	0.19863	0.28141	0.291553	0.302281	0.310811	0.320475	0.333333	0.353532	0.376731	0.396373	0.423077	0.455587	0.493289	0.538101	0.669202
	360	0.309255	0.367161	0.483871	0.510719	0.541126	0.571429	0.595833	0.625102	0.644649	0.658929	0.680207	0.700422	0.717087	0.736413	0.765133	0.854633
	420	0.404004	0.461538	0.581268	0.6022	0.623936	0.642466	0.666667	0.684982	0.69811	0.717843	0.733089	0.748135	0.768701	0.786436	0.81837	0.890049
	480	0.460526	0.526667	0.649553	0.671329	0.702703	0.724719	0.748156	0.764398	0.779423	0.7975	0.808696	0.820896	0.833333	0.852459	0.877065	0.922078
Ty	0	0.118686	0.172867	0.262384	0.282839	0.300908	0.319656	0.343818	0.366122	0.394921	0.421425	0.443782	0.473684	0.507812	0.557013	0.6	0.667983
	180	0.0740741	0.104803	0.165638	0.179571	0.193333	0.205405	0.22093	0.235667	0.250349	0.267655	0.287777	0.311321	0.338386	0.367526	0.413983	0.492088
	240	0.0514324	0.083567	0.145455	0.155556	0.166667	0.183537	0.194567	0.210261	0.228571	0.246154	0.263889	0.298077	0.32967	0.368932	0.404566	0.48456
	270	0.0663725	0.0953901	0.152778	0.167651	0.180451	0.194298	0.207692	0.223984	0.242668	0.261682	0.284935	0.312102	0.342857	0.37122	0.418347	0.506814
	300	0.130705	0.184055	0.286458	0.30669	0.324561	0.342222	0.359924	0.375635	0.4	0.420842	0.443446	0.470588	0.518717	0.56342	0.607712	0.663942
	360	0.258876	0.383071	0.533883	0.556244	0.575342	0.598802	0.626344	0.646897	0.667599	0.692098	0.70919	0.735135	0.761905	0.796685	0.832607	0.865052
	420	0.364055	0.454131	0.61478	0.634103	0.65496	0.669369	0.6875	0.704727	0.721849	0.736048	0.758257	0.784141	0.811921	0.83849	0.86582	0.893554
	480	0.413862	0.549312	0.696552	0.721626	0.739354	0.75641	0.773333	0.785856	0.803279	0.819509	0.837416	0.854545	0.87556	0.897661	0.913793	0.938184
tRNA	0	0.261194	0.296327	0.378949	0.391073	0.401058	0.415663	0.432432	0.445055	0.45753	0.474734	0.49359	0.51	0.541326	0.569272	0.594886	0.626633
	180	0.144385	0.175258	0.226473	0.234609	0.249324	0.259055	0.263854	0.282341	0.294524	0.301873	0.31908	0.33463	0.348032	0.359184	0.378527	0.396953
	240	0.0916329	0.129932	0.177215	0.188208	0.211689	0.228759	0.243902	0.254484	0.270602	0.284288	0.295418	0.314607	0.335275	0.351064	0.380254	0.407514
	270	0.147287	0.185897	0.252336	0.261105	0.274194	0.289899	0.291667	0.3	0.317494	0.331863	0.347463	0.362745	0.375796	0.405455	0.433962	0.474556
	300	0.372201	0.4108	0.482311	0.502946	0.522088	0.534783	0.54185	0.554113	0.561916	0.576471	0.591912	0.601896	0.618876	0.640615	0.667738	0.706646
	360	0.619933	0.670886	0.741573	0.751884	0.75967	0.771153	0.780304	0.794082	0.80012	0.810345	0.817395	0.827451	0.837639	0.863614	0.886732	0.900913
	420	0.729854	0.7653	0.798742	0.80422	0.819415	0.827641	0.835294	0.84381	0.849097	0.861982	0.867571	0.876543	0.884615	0.904617	0.91955	0.936864
	480	0.795276	0.820404	0.864621	0.875	0.879496	0.886472	0.897119	0.90053	0.903913	0.911624	0.920424	0.925926	0.934211	0.944493	0.948923	0.958508
CEN16	0	0	0	0	0	0	0	0.1875	0	0	0	0	0	0	0	0	0
	180	0	0	0	0	0	0	0.0962567	0	0	0	0	0	0	0	0	0
	240	0	0	0	0	0	0	0.116071	0	0	0	0	0	0	0	0	0
	270	0	0	0	0	0	0	0.0848485	0	0	0	0	0	0	0	0	0
	300	0	0	0	0	0	0	0.0939597	0	0	0	0	0	0	0	0	0
	360	0	0	0	0	0	0	0.184397	0	0	0	0	0	0	0	0	0
	420	0	0	0	0	0	0	0.155738	0	0	0	0	0	0	0	0	0
	480	0	0	0	0	0	0	0.169492	0	0	0	0	0	0	0	0	0
WILD TYPE REPLICATE 2
	Time (min)	Percentile
		5	10	30	35	40	45	50	55	60	65	70	75	80	85	90	95
ORF	0	0.126984	0.177419	0.309091	0.333333	0.360465	0.384615	0.409091	0.432836	0.457143	0.481928	0.507692	0.538462	0.571303	0.605634	0.647727	0.703704
	180	0.1	0.134146	0.228395	0.248	0.265957	0.284483	0.303279	0.321678	0.34058	0.359813	0.381818	0.40625	0.432836	0.462585	0.5	0.554878
	240	0.0843373	0.113924	0.194837	0.211268	0.227273	0.244898	0.261905	0.27907	0.296875	0.316365	0.337079	0.358974	0.383721	0.413043	0.45	0.505882
	270	0.0909091	0.118467	0.194436	0.210932	0.227092	0.242958	0.258176	0.274436	0.291045	0.309101	0.328175	0.349845	0.373874	0.401869	0.435294	0.491992
	300	0.151163	0.196262	0.311927	0.333333	0.357143	0.378947	0.4	0.422018	0.445455	0.469027	0.493976	0.52	0.548673	0.581395	0.619565	0.676625
	360	0.247619	0.318681	0.472527	0.5	0.525773	0.551282	0.574713	0.597938	0.62069	0.645161	0.669643	0.692308	0.717949	0.746479	0.77907	0.820277
	420	0.371795	0.461538	0.638156	0.666667	0.692915	0.718164	0.74026	0.762712	0.783019	0.802632	0.821429	0.840708	0.86014	0.88	0.902174	0.928571
	480	0.413043	0.508184	0.691667	0.719745	0.744828	0.768786	0.790323	0.809054	0.828729	0.846154	0.863388	0.880435	0.896714	0.912752	0.930481	0.950249
NDR	0	0.36	0.5	0.711993	0.731833	0.752809	0.766667	0.778947	0.791667	0.804598	0.815789	0.827042	0.84	0.851351	0.863636	0.878788	0.90099
	180	0.273212	0.395973	0.57754	0.596753	0.616147	0.634146	0.64825	0.662651	0.675604	0.685714	0.698427	0.711765	0.726667	0.741497	0.758794	0.781402
	240	0.225452	0.329412	0.494503	0.516129	0.536409	0.555556	0.573171	0.590909	0.60699	0.625	0.638889	0.657143	0.672131	0.687906	0.71	0.745565
	270	0.226533	0.333066	0.508703	0.533333	0.553381	0.568738	0.586111	0.599398	0.612611	0.625969	0.640145	0.653207	0.668305	0.682707	0.701563	0.729417
	300	0.363636	0.488539	0.677419	0.699593	0.714286	0.734868	0.75	0.761128	0.773109	0.78481	0.793966	0.804233	0.816794	0.829268	0.844004	0.869256
	360	0.558173	0.675047	0.8125	0.826087	0.840168	0.850521	0.858696	0.867708	0.876404	0.88602	0.893617	0.901873	0.910448	0.918182	0.928	0.941667
	420	0.719551	0.826087	0.9125	0.920749	0.927881	0.934014	0.939925	0.944444	0.95	0.954863	0.959677	0.964286	0.96875	0.974737	0.98	0.987805
	480	0.772727	0.86504	0.94306	0.949196	0.954148	0.957601	0.961326	0.964646	0.968445	0.970984	0.973992	0.976941	0.979757	0.982558	0.985816	0.989583
ARS	0	0.108193	0.164881	0.361004	0.404945	0.440857	0.474359	0.494118	0.526882	0.559797	0.586045	0.61619	0.63962	0.666667	0.719512	0.769502	0.812
	180	0.0939499	0.132075	0.272159	0.295528	0.325196	0.353515	0.37639	0.400233	0.426221	0.443114	0.462025	0.493671	0.536813	0.579413	0.634215	0.687143
	240	0.0723692	0.118482	0.224605	0.254444	0.278727	0.29196	0.306818	0.333333	0.352858	0.380043	0.397964	0.431818	0.459073	0.491451	0.539615	0.611075
	270	0.077732	0.119097	0.23161	0.271046	0.28538	0.301527	0.324488	0.343237	0.358065	0.381356	0.406375	0.430034	0.468927	0.494625	0.58935	0.656095
	300	0.11828	0.182816	0.335526	0.389996	0.424515	0.456694	0.475488	0.5	0.534269	0.552412	0.567194	0.60177	0.62963	0.672917	0.75	0.790909
	360	0.205238	0.311111	0.523927	0.550725	0.60276	0.637931	0.663414	0.678161	0.696203	0.728395	0.756295	0.777778	0.8	0.82435	0.840615	0.874713
	420	0.326835	0.438942	0.712918	0.742388	0.770773	0.791406	0.815301	0.825036	0.836207	0.861041	0.873563	0.884276	0.902439	0.921739	0.937296	0.960513
	480	0.399282	0.533513	0.76052	0.785692	0.805	0.82501	0.855721	0.873467	0.890301	0.899856	0.909413	0.929571	0.941776	0.950617	0.964461	0.980927
TEL	0	0.173913	0.219476	0.325834	0.343511	0.362868	0.376238	0.398148	0.42132	0.438262	0.453237	0.477528	0.5	0.540496	0.6	0.692308	0.787234
	180	0.136752	0.164983	0.227308	0.239247	0.254816	0.267559	0.278226	0.300654	0.313726	0.336788	0.355311	0.371648	0.397266	0.458333	0.526718	0.644068
	240	0.108844	0.130509	0.190826	0.208	0.220967	0.235669	0.25	0.265823	0.278195	0.302326	0.322034	0.340909	0.35989	0.398305	0.479216	0.601562
	270	0.12069	0.139241	0.193569	0.202727	0.213436	0.228485	0.241549	0.255949	0.27148	0.287129	0.302682	0.322829	0.351221	0.400371	0.471074	0.601428
	300	0.19403	0.227723	0.306769	0.324176	0.340393	0.355556	0.36826	0.387097	0.409882	0.435374	0.467061	0.489796	0.52577	0.58156	0.636667	0.731884
	360	0.295381	0.341827	0.469161	0.48728	0.507692	0.521686	0.536675	0.554745	0.576812	0.604601	0.634146	0.664055	0.687027	0.715596	0.757009	0.839009
	420	0.450931	0.505797	0.63651	0.660163	0.675676	0.697189	0.714286	0.73416	0.758048	0.779621	0.802533	0.818182	0.833333	0.853801	0.878254	0.928782
	480	0.5	0.564353	0.676221	0.697947	0.717105	0.74	0.757517	0.784483	0.796645	0.815126	0.835154	0.854478	0.865497	0.877358	0.909091	0.952381
Ty	0	0.131579	0.2	0.319149	0.342175	0.366071	0.381818	0.397494	0.41791	0.440559	0.461538	0.49042	0.518519	0.5612	0.630849	0.690402	0.753086
	180	0.115181	0.159003	0.242105	0.259757	0.274109	0.288043	0.303279	0.313953	0.331516	0.34902	0.373982	0.399083	0.429669	0.477607	0.553464	0.607111
	240	0.09375	0.131061	0.208333	0.224392	0.240269	0.255786	0.270931	0.286765	0.301164	0.316667	0.341484	0.367816	0.4	0.441724	0.49172	0.557835
	270	0.102679	0.133998	0.204473	0.216798	0.229222	0.242135	0.255929	0.269217	0.279561	0.297819	0.316287	0.340625	0.374233	0.43771	0.496755	0.554667
	300	0.154916	0.218273	0.315726	0.335714	0.353575	0.371429	0.385216	0.401709	0.425532	0.452381	0.473044	0.507812	0.548046	0.599658	0.656317	0.714286
	360	0.268908	0.333333	0.469211	0.5	0.517241	0.536842	0.555556	0.571429	0.58983	0.610169	0.634385	0.657895	0.684932	0.724417	0.774848	0.826419
	420	0.387097	0.490385	0.633028	0.657143	0.679396	0.698113	0.716216	0.733463	0.75	0.76465	0.785484	0.813953	0.845275	0.873711	0.905612	0.926762
	480	0.446934	0.538049	0.69375	0.717837	0.736533	0.756246	0.768941	0.782995	0.796459	0.813316	0.830065	0.845679	0.871324	0.898848	0.927705	0.947368
tRNA	0	0.305392	0.379713	0.450484	0.467742	0.479592	0.486486	0.5	0.514286	0.538615	0.553191	0.56	0.583333	0.609489	0.626596	0.640625	0.683678
	180	0.194444	0.26019	0.330338	0.344262	0.352941	0.365854	0.379025	0.399787	0.414448	0.422109	0.4303	0.446809	0.459658	0.466723	0.496805	0.529412
	240	0.155534	0.211176	0.290323	0.304348	0.314607	0.329268	0.342105	0.355769	0.364583	0.375588	0.385264	0.402985	0.420455	0.433375	0.459432	0.49619
	270	0.20237	0.23565	0.305063	0.315287	0.32986	0.338762	0.352742	0.370848	0.384716	0.396593	0.408638	0.416129	0.435216	0.458791	0.497592	0.513547
	300	0.364527	0.416085	0.52381	0.540123	0.552075	0.558376	0.572078	0.582524	0.598214	0.614563	0.629213	0.640777	0.658065	0.676218	0.70536	0.748466
	360	0.54727	0.628885	0.701942	0.712013	0.738729	0.750427	0.757166	0.759923	0.771067	0.784946	0.798636	0.808081	0.820028	0.829644	0.85	0.865546
	420	0.75223	0.772437	0.84376	0.853933	0.865681	0.869565	0.876741	0.883089	0.890175	0.893939	0.905263	0.92	0.926993	0.93883	0.947024	0.960396
	480	0.775917	0.822965	0.887356	0.894798	0.901475	0.906949	0.916667	0.922602	0.927595	0.932609	0.937409	0.942177	0.94528	0.949908	0.96128	0.966164
CEN16	0	0	0	0	0	0	0	0.140351	0	0	0	0	0	0	0	0	0
	180	0	0	0	0	0	0	0.0895522	0	0	0	0	0	0	0	0	0
	240	0	0	0	0	0	0	0.121622	0	0	0	0	0	0	0	0	0
	270	0	0	0	0	0	0	0.0769231	0	0	0	0	0	0	0	0	0
	300	0	0	0	0	0	0	0.219512	0	0	0	0	0	0	0	0	0
	360	0	0	0	0	0	0	0.145455	0	0	0	0	0	0	0	0	0
	420	0	0	0	0	0	0	0.191781	0	0	0	0	0	0	0	0	0
	480	0	0	0	0	0	0	0.2	0	0	0	0	0	0	0	0	0
Rsc8-degron REPLICATE 1
	Time (min)	Percentile
		5	10	30	35	40	45	50	55	60	65	70	75	80	85	90	95
ORF	0	0.105263	0.15	0.271903	0.296053	0.319672	0.341667	0.36478	0.387324	0.41	0.435644	0.462264	0.490654	0.521472	0.557576	0.601048	0.660819
	180	0.112676	0.151661	0.251317	0.27027	0.288889	0.306452	0.323699	0.342391	0.36126	0.380682	0.40228	0.424658	0.45	0.478997	0.51497	0.567857
	240	0.127273	0.168067	0.272727	0.292517	0.3125	0.330986	0.35	0.369369	0.389831	0.409938	0.432045	0.457447	0.484127	0.514085	0.551351	0.605033
	270	0.125786	0.162344	0.25641	0.274492	0.291262	0.308411	0.325301	0.341772	0.359477	0.377622	0.397959	0.419608	0.443034	0.471074	0.505192	0.554711
	300	0.193798	0.247934	0.373827	0.396552	0.418803	0.440299	0.461929	0.483444	0.505196	0.525641	0.549618	0.575	0.601399	0.630901	0.666667	0.71717
	360	0.282669	0.351883	0.493102	0.518072	0.54	0.561728	0.583333	0.603774	0.625	0.646067	0.666667	0.689796	0.712644	0.737857	0.769231	0.81068
	420	0.37037	0.45	0.603053	0.628205	0.651163	0.672897	0.694009	0.715328	0.735486	0.754717	0.775	0.794521	0.815166	0.836239	0.861746	0.893333
	480	0.41	0.488072	0.633803	0.657459	0.678832	0.698909	0.718121	0.736206	0.753587	0.770701	0.788573	0.805333	0.823274	0.842857	0.866337	0.894942
NDR	0	0.280655	0.39742	0.59375	0.615385	0.634328	0.656527	0.6733	0.693933	0.710156	0.727813	0.745098	0.76266	0.782313	0.8	0.826631	0.856858
	180	0.266335	0.359878	0.521965	0.540204	0.560297	0.579108	0.59375	0.611348	0.626345	0.642857	0.659091	0.67899	0.698225	0.724344	0.75217	0.780255
	240	0.278689	0.361523	0.519737	0.541452	0.562296	0.58216	0.59893	0.615385	0.631148	0.65	0.668369	0.685998	0.708896	0.734534	0.761905	0.798981
	270	0.285714	0.371981	0.519544	0.541002	0.561728	0.580808	0.596638	0.613809	0.629904	0.646805	0.662982	0.682417	0.700441	0.720794	0.743942	0.776084
	300	0.398649	0.493462	0.654545	0.677022	0.694823	0.714286	0.731629	0.746575	0.763221	0.778846	0.792221	0.806226	0.821267	0.838416	0.859512	0.884135
	360	0.496126	0.595256	0.744681	0.761905	0.781818	0.802032	0.814665	0.828501	0.841945	0.852512	0.863309	0.875	0.886792	0.899344	0.912436	0.927959
	420	0.581607	0.68	0.819672	0.835459	0.850631	0.867857	0.877863	0.888889	0.89956	0.909873	0.91866	0.927178	0.935961	0.945416	0.95625	0.966915
	480	0.630112	0.716535	0.838895	0.853659	0.866667	0.880572	0.89011	0.900156	0.909091	0.916667	0.925202	0.933555	0.941606	0.950481	0.957854	0.967742
ARS	0	0.0941111	0.131128	0.268696	0.311521	0.349757	0.390476	0.424	0.460082	0.48565	0.518008	0.547456	0.589552	0.626916	0.647806	0.713542	0.776257
	180	0.1	0.143408	0.27287	0.314658	0.339831	0.366972	0.386305	0.415192	0.43913	0.474913	0.495354	0.53125	0.565269	0.596455	0.633053	0.708448
	240	0.108819	0.166667	0.308647	0.340286	0.36	0.38	0.41464	0.432973	0.461185	0.491125	0.520971	0.548023	0.575199	0.615385	0.668507	0.721429
	270	0.132075	0.167895	0.286946	0.332879	0.347863	0.371678	0.392344	0.4146	0.436441	0.456897	0.479665	0.514604	0.537037	0.56037	0.62283	0.671217
	300	0.180341	0.235714	0.42977	0.464372	0.488647	0.512077	0.524474	0.54918	0.579975	0.621401	0.638384	0.659267	0.69902	0.723373	0.761064	0.804587
	360	0.278246	0.342038	0.554994	0.582245	0.632105	0.643307	0.659258	0.684465	0.705774	0.726877	0.744361	0.761565	0.791411	0.812533	0.843521	0.885268
	420	0.373649	0.431746	0.632121	0.682107	0.715165	0.737515	0.761332	0.774271	0.796296	0.807453	0.830783	0.847458	0.870365	0.89816	0.915513	0.938356
	480	0.410504	0.488986	0.670488	0.713232	0.746234	0.760679	0.775	0.791787	0.803187	0.812545	0.824637	0.85124	0.871952	0.889377	0.918293	0.939686
TEL	0	0.143357	0.172161	0.275084	0.297297	0.322339	0.342569	0.350328	0.366548	0.377419	0.396154	0.422508	0.446875	0.480876	0.510563	0.536056	0.659574
	180	0.124783	0.153354	0.250559	0.260796	0.275069	0.287162	0.302978	0.315165	0.32898	0.34082	0.357143	0.373837	0.395293	0.426169	0.472377	0.621086
	240	0.132121	0.148297	0.264396	0.284768	0.303509	0.323215	0.333982	0.346856	0.360732	0.373459	0.391174	0.408248	0.425819	0.453204	0.495455	0.642105
	270	0.124277	0.165289	0.242138	0.25505	0.267606	0.279301	0.293793	0.302162	0.319603	0.330365	0.347368	0.363574	0.38343	0.415376	0.452247	0.606545
	300	0.180481	0.233533	0.344569	0.364818	0.38767	0.406166	0.418967	0.43647	0.452742	0.466667	0.477726	0.5	0.518479	0.544521	0.581004	0.723817
	360	0.271341	0.311809	0.447712	0.463636	0.490323	0.508763	0.526111	0.537797	0.551969	0.567044	0.580222	0.593604	0.615658	0.637718	0.695083	0.797852
	420	0.321168	0.3843	0.543992	0.578378	0.596591	0.622047	0.636687	0.648352	0.671008	0.692857	0.705207	0.718182	0.731507	0.750929	0.806127	0.886792
	480	0.371981	0.434883	0.565299	0.589838	0.612195	0.634234	0.648734	0.662892	0.686347	0.698556	0.71261	0.725382	0.73919	0.761052	0.791641	0.87942
Ty	0	0.122165	0.193497	0.28104	0.303187	0.323121	0.339885	0.369275	0.389698	0.412598	0.44	0.471575	0.509091	0.560188	0.589744	0.630443	0.710971
	180	0.115167	0.172976	0.254753	0.267673	0.284031	0.3046	0.325537	0.344828	0.364807	0.389296	0.417184	0.446367	0.484682	0.519054	0.562414	0.634799
	240	0.127282	0.189828	0.268944	0.286761	0.304054	0.323133	0.347122	0.368321	0.398085	0.425532	0.44709	0.474048	0.501744	0.535265	0.594887	0.667917
	270	0.131756	0.174694	0.256389	0.271583	0.289037	0.304348	0.318783	0.341564	0.358261	0.375796	0.401384	0.427602	0.458196	0.5	0.54758	0.607045
	300	0.182937	0.261934	0.358209	0.37489	0.395232	0.41949	0.443076	0.468619	0.496661	0.524402	0.544944	0.575092	0.611026	0.645918	0.699368	0.754335
	360	0.247525	0.341463	0.467525	0.490991	0.509554	0.528523	0.552326	0.571645	0.589604	0.61687	0.644231	0.675978	0.706906	0.738759	0.778281	0.822147
	420	0.334646	0.428571	0.556962	0.58533	0.607296	0.633822	0.668213	0.689655	0.709262	0.735135	0.756425	0.782805	0.807512	0.828962	0.864062	0.895957
	480	0.350211	0.450356	0.584201	0.605556	0.621399	0.64458	0.665103	0.687015	0.708333	0.735656	0.756886	0.784211	0.805818	0.834356	0.865785	0.891952
tRNA	0	0.257676	0.309942	0.4	0.419043	0.432371	0.440474	0.456954	0.471376	0.493343	0.514019	0.536077	0.560976	0.597403	0.63531	0.666102	0.70878
	180	0.263959	0.289705	0.378205	0.392462	0.404762	0.412412	0.428235	0.450126	0.461093	0.472727	0.482873	0.505952	0.518909	0.552118	0.580557	0.611111
	240	0.260417	0.288462	0.384503	0.398438	0.422187	0.439079	0.44947	0.461507	0.46993	0.48826	0.512577	0.527778	0.54386	0.573928	0.6075	0.650823
	270	0.288889	0.322275	0.380643	0.395625	0.408922	0.417391	0.421739	0.439443	0.468354	0.480441	0.489426	0.509346	0.52768	0.545738	0.570171	0.602723
	300	0.428571	0.454545	0.547787	0.570635	0.590717	0.608791	0.624683	0.63677	0.653537	0.675858	0.688927	0.702703	0.712633	0.738339	0.756443	0.781039
	360	0.553672	0.59575	0.696146	0.704082	0.710884	0.723772	0.732075	0.755368	0.773688	0.785441	0.796089	0.809524	0.81768	0.83937	0.852142	0.874897
	420	0.642374	0.696099	0.775484	0.784283	0.804589	0.816268	0.824561	0.83595	0.844363	0.853282	0.863324	0.873984	0.891063	0.907287	0.914008	0.926663
	480	0.708333	0.74033	0.8	0.815668	0.828221	0.835776	0.84683	0.855378	0.860215	0.867403	0.87574	0.883721	0.895018	0.900271	0.924562	0.935759
CEN16	0	0	0	0	0	0	0	0	0	0	0	0	0	0	0	0	0
	180	0	0	0	0	0	0	0.141304	0	0	0	0	0	0	0	0	0
	240	0	0	0	0	0	0	0.166667	0	0	0	0	0	0	0	0	0
	270	0	0	0	0	0	0	0.132353	0	0	0	0	0	0	0	0	0
	300	0	0	0	0	0	0	0.166667	0	0	0	0	0	0	0	0	0
	360	0	0	0	0	0	0	0.23913	0	0	0	0	0	0	0	0	0
	420	0	0	0	0	0	0	0.271255	0	0	0	0	0	0	0	0	0
	480	0	0	0	0	0	0	0.261307	0	0	0	0	0	0	0	0	0
Rsc8-degron REPLICATE 2
	Time (min)	Percentile
		5	10	30	35	40	45	50	55	60	65	70	75	80	85	90	95
ORF	0	0.119097	0.159763	0.270115	0.292162	0.312883	0.331754	0.352	0.372238	0.393665	0.416268	0.44	0.466667	0.494792	0.527363	0.566038	0.625
	180	0.141713	0.186985	0.297071	0.319277	0.340741	0.36	0.38	0.4	0.420382	0.441566	0.464516	0.489051	0.515924	0.544715	0.581818	0.635249
	240	0.155844	0.208955	0.333333	0.357143	0.38	0.402985	0.424658	0.446429	0.469136	0.491525	0.516484	0.542373	0.571429	0.603448	0.641509	0.694046
	270	0.166667	0.215827	0.331288	0.354839	0.376238	0.398058	0.41791	0.438202	0.459184	0.481203	0.504	0.528926	0.555556	0.58642	0.622093	0.674419
	300	0.221311	0.276498	0.403503	0.427924	0.45122	0.472826	0.493808	0.514423	0.536481	0.557143	0.580091	0.603333	0.628818	0.658328	0.69341	0.74144
	360	0.309662	0.384956	0.527174	0.551724	0.574799	0.596591	0.618834	0.63964	0.658824	0.678571	0.7	0.721698	0.743538	0.768116	0.798867	0.838235
	420	0.375	0.451087	0.595628	0.619514	0.64135	0.662879	0.684466	0.703497	0.722222	0.741259	0.760684	0.780899	0.802363	0.824933	0.850746	0.885813
	480	0.445806	0.529851	0.672158	0.695876	0.717589	0.7375	0.756098	0.773121	0.790856	0.808383	0.825301	0.842365	0.859375	0.878951	0.900344	0.925806
NDR	0	0.31492	0.450382	0.651741	0.675676	0.694697	0.710145	0.724209	0.738763	0.753623	0.764706	0.775632	0.789189	0.802005	0.813433	0.827869	0.849204
	180	0.344199	0.468964	0.653219	0.676166	0.697318	0.713178	0.726472	0.739062	0.75	0.762975	0.775779	0.787062	0.800583	0.8125	0.828358	0.850507
	240	0.364358	0.491794	0.671642	0.69468	0.714286	0.731707	0.75	0.763889	0.776316	0.791209	0.805195	0.818182	0.833333	0.849315	0.865854	0.888889
	270	0.378466	0.5	0.671053	0.696699	0.716898	0.734771	0.749251	0.761905	0.775278	0.786592	0.8	0.81541	0.828947	0.843562	0.862275	0.88301
	300	0.454545	0.568621	0.725704	0.747201	0.767186	0.784387	0.798245	0.811167	0.82324	0.834586	0.848921	0.859504	0.870211	0.881971	0.895381	0.914092
	360	0.566528	0.680916	0.807692	0.827465	0.844018	0.858921	0.871552	0.881953	0.89245	0.901002	0.911191	0.92	0.929032	0.9375	0.947195	0.958498
	420	0.621795	0.724886	0.847896	0.863874	0.880383	0.893583	0.90534	0.913749	0.922087	0.930127	0.938679	0.945732	0.952381	0.96	0.966295	0.974359
	480	0.684524	0.78125	0.889401	0.902867	0.913876	0.924242	0.93283	0.940092	0.947984	0.954371	0.959785	0.964103	0.969512	0.97405	0.98	0.986151
ARS	0	0.109827	0.150094	0.323989	0.34567	0.384615	0.412891	0.432672	0.455829	0.496544	0.518135	0.54717	0.573392	0.601956	0.648334	0.690806	0.733127
	180	0.116541	0.190927	0.348138	0.388457	0.410646	0.454732	0.469614	0.487544	0.520316	0.547264	0.575241	0.591362	0.619252	0.658725	0.717505	0.769809
	240	0.166981	0.214286	0.365306	0.4	0.431724	0.47191	0.506024	0.534556	0.569444	0.596774	0.628426	0.66343	0.692395	0.725306	0.761213	0.819672
	270	0.16	0.221905	0.379374	0.422405	0.449111	0.476499	0.49812	0.524242	0.551001	0.580153	0.612934	0.63964	0.668868	0.711197	0.748242	0.809913
	300	0.203302	0.259048	0.456	0.5	0.53611	0.55719	0.59732	0.615431	0.631498	0.655427	0.666038	0.700337	0.738988	0.76	0.795254	0.869272
	360	0.254238	0.381401	0.566986	0.60828	0.64982	0.6689	0.709687	0.729839	0.75364	0.768542	0.779096	0.792837	0.812325	0.840676	0.891734	0.929836
	420	0.342295	0.451786	0.639687	0.682805	0.725252	0.75	0.763683	0.782625	0.794163	0.823276	0.836158	0.848485	0.868421	0.892617	0.919488	0.932463
	480	0.422152	0.507415	0.73825	0.761425	0.779551	0.796026	0.811944	0.834661	0.85225	0.863309	0.875357	0.891304	0.912558	0.925871	0.94931	0.967789
TEL	0	0.164179	0.196552	0.271648	0.287129	0.299712	0.311765	0.326535	0.339332	0.357283	0.381657	0.398204	0.422392	0.450049	0.516129	0.608726	0.692857
	180	0.175572	0.214944	0.292345	0.316097	0.332294	0.345489	0.357873	0.374486	0.388165	0.401867	0.424415	0.445245	0.474169	0.529717	0.611399	0.706678
	240	0.193548	0.239036	0.333333	0.357895	0.376344	0.4	0.41573	0.432836	0.450517	0.467626	0.491228	0.509615	0.536842	0.592593	0.648649	0.7375
	270	0.196203	0.230288	0.325821	0.344109	0.358118	0.368836	0.38926	0.402784	0.420237	0.44151	0.461311	0.485506	0.50514	0.556757	0.602809	0.727021
	300	0.230769	0.280129	0.383464	0.4	0.42045	0.4375	0.455729	0.465558	0.481175	0.498681	0.515642	0.537068	0.561891	0.627962	0.6691	0.774775
	360	0.322353	0.366406	0.478365	0.496568	0.518016	0.536643	0.55161	0.567358	0.593599	0.603524	0.627404	0.652778	0.674108	0.706587	0.740795	0.858657
	420	0.368556	0.416141	0.532989	0.551415	0.573294	0.589928	0.602709	0.61877	0.632027	0.646483	0.66894	0.697027	0.719763	0.748132	0.777589	0.898759
	480	0.434211	0.50143	0.608271	0.628931	0.652941	0.664935	0.675192	0.692308	0.711383	0.730245	0.748054	0.768844	0.781818	0.8	0.845503	0.923077
Ty	0	0.13146	0.179634	0.274204	0.297848	0.315439	0.33243	0.347107	0.36384	0.382401	0.40293	0.424087	0.450185	0.479675	0.532153	0.600946	0.664472
	180	0.16573	0.20518	0.304348	0.325926	0.345	0.362142	0.377265	0.388174	0.404422	0.42571	0.449721	0.473251	0.519693	0.591178	0.646273	0.701874
	240	0.158416	0.222614	0.339962	0.364865	0.385176	0.397529	0.416667	0.433735	0.452381	0.477612	0.507268	0.535211	0.576878	0.622995	0.681067	0.74916
	270	0.177653	0.232484	0.330645	0.349449	0.363463	0.383262	0.401213	0.421932	0.436842	0.455934	0.486938	0.515625	0.556641	0.621359	0.67965	0.74056
	300	0.231481	0.294521	0.403994	0.423387	0.443333	0.464832	0.479751	0.494456	0.509766	0.528848	0.557677	0.588028	0.632633	0.69808	0.748649	0.788814
	360	0.315035	0.381856	0.520132	0.537703	0.556213	0.569811	0.581447	0.594771	0.615764	0.634325	0.660839	0.688	0.730563	0.778679	0.819167	0.851663
	420	0.367677	0.444821	0.579452	0.6	0.614731	0.631944	0.650847	0.665225	0.680675	0.695745	0.717439	0.745763	0.785543	0.837105	0.864226	0.894133
	480	0.441428	0.502843	0.655416	0.670974	0.685996	0.703124	0.719073	0.734009	0.747982	0.765772	0.783704	0.815385	0.843279	0.877949	0.899393	0.924048
tRNA	0	0.25449	0.295586	0.41311	0.432455	0.447514	0.457513	0.465507	0.473022	0.48377	0.494686	0.505468	0.529412	0.537815	0.561545	0.581074	0.60199
	180	0.3278	0.364805	0.443372	0.452404	0.469043	0.486486	0.49924	0.512719	0.518529	0.527473	0.547556	0.557632	0.571823	0.604184	0.617846	0.654688
	240	0.346918	0.38	0.477489	0.5	0.512193	0.526316	0.54183	0.559765	0.576271	0.588359	0.609721	0.633663	0.655172	0.666667	0.683333	0.724316
	270	0.346647	0.400164	0.496296	0.510343	0.519665	0.528736	0.552967	0.574713	0.58785	0.604055	0.617259	0.638462	0.653522	0.674216	0.693694	0.727626
	300	0.430828	0.518152	0.599664	0.620923	0.634666	0.650262	0.66523	0.671951	0.680552	0.697452	0.711707	0.726601	0.738618	0.75711	0.776553	0.811765
	360	0.62299	0.65566	0.726671	0.742823	0.756579	0.773196	0.789904	0.8	0.807839	0.81916	0.828468	0.84083	0.855372	0.865544	0.880129	0.892549
	420	0.679968	0.745763	0.804688	0.819974	0.82621	0.837019	0.845771	0.860695	0.87169	0.88	0.89082	0.897872	0.904977	0.912369	0.918423	0.932707
	480	0.756858	0.799373	0.854778	0.867383	0.874277	0.882979	0.887723	0.895265	0.901078	0.908261	0.916667	0.923963	0.931925	0.934601	0.943641	0.953682
CEN16	0	0	0	0	0	0	0	0.12605	0	0	0	0	0	0	0	0	0
	180	0	0	0	0	0	0	0.134752	0	0	0	0	0	0	0	0	0
	240	0	0	0	0	0	0	0.193548	0	0	0	0	0	0	0	0	0
	270	0	0	0	0	0	0	0.0873786	0	0	0	0	0	0	0	0	0
	300	0	0	0	0	0	0	0.24375	0	0	0	0	0	0	0	0	0
	360	0	0	0	0	0	0	0.231293	0	0	0	0	0	0	0	0	0
	420	0	0	0	0	0	0	0.311828	0	0	0	0	0	0	0	0	0
	480	0	0	0	0	0	0	0.298701	0	0	0	0	0	0	0	0	0
Isw1/Chd1-degrons REPLICATE 1
	Time (min)	Percentile
		5	10	30	35	40	45	50	55	60	65	70	75	80	85	90	95
ORF	0	0.120301	0.168567	0.292264	0.3167	0.339496	0.360406	0.381419	0.402574	0.424594	0.447964	0.471178	0.497512	0.523691	0.55578	0.595068	0.648941
	180	0.121666	0.167114	0.275194	0.296811	0.317003	0.336663	0.356343	0.375872	0.396552	0.418182	0.440204	0.464706	0.49287	0.525415	0.564967	0.622394
	240	0.138435	0.188702	0.304487	0.327955	0.349206	0.370748	0.39185	0.413194	0.434944	0.457534	0.481586	0.506536	0.535433	0.570825	0.611895	0.67033
	270	0.177917	0.242903	0.383069	0.410326	0.436389	0.461207	0.486717	0.512315	0.538588	0.56383	0.591894	0.621746	0.653605	0.68945	0.73262	0.792
	300	0.414081	0.522316	0.702564	0.731214	0.755149	0.778721	0.799736	0.819413	0.837439	0.855194	0.872409	0.888435	0.904918	0.921914	0.938794	0.957896
	360	0.7	0.785714	0.893993	0.906977	0.918421	0.927711	0.935897	0.943052	0.949367	0.955319	0.961207	0.966795	0.971963	0.977199	0.982456	0.988269
	420	0.832765	0.89167	0.94958	0.956026	0.961258	0.965517	0.969365	0.972851	0.975806	0.97852	0.981132	0.983641	0.986111	0.988506	0.991209	0.994159
	480	0.88684	0.92511	0.963636	0.967811	0.971098	0.974074	0.976676	0.978992	0.981132	0.983146	0.984962	0.986842	0.988713	0.990625	0.992701	0.995463
NDR	0	0.312186	0.448701	0.629032	0.647969	0.666667	0.682039	0.698529	0.714286	0.727273	0.741328	0.754491	0.767967	0.778847	0.798473	0.817439	0.843493
	180	0.284794	0.409156	0.610272	0.632322	0.653252	0.674058	0.690416	0.705502	0.720439	0.733065	0.747748	0.764881	0.778483	0.794212	0.815996	0.842803
	240	0.292797	0.431829	0.651515	0.668966	0.692029	0.707898	0.723369	0.73836	0.751592	0.766741	0.781711	0.795031	0.809441	0.824341	0.845153	0.869905
	270	0.355044	0.554315	0.798535	0.819407	0.837438	0.852226	0.864329	0.87623	0.885778	0.894	0.902073	0.910714	0.9184	0.927112	0.935897	0.947962
	300	0.664179	0.831115	0.946211	0.953333	0.96	0.965274	0.970499	0.973856	0.976511	0.979296	0.9819	0.98433	0.986794	0.98869	0.990971	0.9933
	360	0.856346	0.924242	0.972222	0.976077	0.979167	0.981884	0.984127	0.986239	0.988142	0.989691	0.991266	0.992424	0.993788	0.995146	0.996364	0.998164
	420	0.910828	0.943878	0.97591	0.979392	0.982258	0.984802	0.986718	0.988038	0.989426	0.991031	0.992384	0.993428	0.994768	0.995918	0.996746	1
	480	0.92111	0.947761	0.976923	0.980046	0.982545	0.984674	0.986348	0.987879	0.989339	0.990654	0.992032	0.993274	0.994429	0.995826	0.996772	1
ARS	0	0.0966039	0.14592	0.304281	0.350337	0.375	0.415612	0.455992	0.476951	0.495687	0.519664	0.551015	0.593381	0.621983	0.651934	0.675694	0.777197
	180	0.0727273	0.139032	0.271678	0.314371	0.351746	0.384858	0.403133	0.432567	0.465916	0.508772	0.535613	0.58147	0.614045	0.637997	0.683028	0.772782
	240	0.103213	0.132774	0.292605	0.334837	0.370404	0.403077	0.439991	0.470876	0.496233	0.528742	0.573129	0.603448	0.631367	0.670228	0.727165	0.782561
	270	0.119455	0.171993	0.392013	0.419564	0.4571	0.495285	0.531199	0.579452	0.617577	0.656017	0.699596	0.725686	0.748217	0.792612	0.845541	0.902358
	300	0.248999	0.329545	0.674758	0.740413	0.777826	0.809412	0.851795	0.865121	0.884839	0.903042	0.920561	0.933661	0.946559	0.956564	0.968627	0.985029
	360	0.468085	0.650536	0.875147	0.8958	0.908684	0.927907	0.939091	0.950417	0.960133	0.967427	0.970811	0.97478	0.978876	0.986359	0.989841	0.994693
	420	0.618747	0.80966	0.943016	0.947689	0.955542	0.962719	0.967828	0.971056	0.976257	0.980519	0.984146	0.986952	0.989142	0.991518	0.993747	0.996529
	480	0.762465	0.879657	0.951399	0.956938	0.962351	0.967972	0.972629	0.974414	0.9786	0.982079	0.985043	0.988239	0.990468	0.993325	0.994985	0.996926
TEL	0	0.151392	0.184885	0.272078	0.287427	0.298557	0.311753	0.330677	0.350494	0.377585	0.395904	0.420366	0.449276	0.469895	0.523389	0.598116	0.735306
	180	0.155004	0.194431	0.260668	0.26861	0.28178	0.295121	0.309778	0.326591	0.346116	0.372137	0.40381	0.434067	0.485173	0.552734	0.6128	0.734374
	240	0.161317	0.2064	0.293231	0.307826	0.324645	0.33838	0.352308	0.368327	0.386547	0.4	0.438014	0.487387	0.538206	0.591859	0.651332	0.744477
	270	0.185623	0.251918	0.333484	0.347932	0.370427	0.386628	0.404511	0.417208	0.440972	0.478224	0.555995	0.591566	0.633423	0.713859	0.759901	0.863985
	300	0.327642	0.459189	0.610745	0.62643	0.644542	0.657606	0.677329	0.694058	0.72273	0.753943	0.785439	0.816036	0.858741	0.877583	0.899019	0.960768
	360	0.513869	0.631805	0.789321	0.810406	0.823983	0.838596	0.850376	0.859309	0.872716	0.884615	0.896785	0.910634	0.926925	0.94206	0.956889	0.973879
	420	0.537744	0.695853	0.882653	0.895129	0.902808	0.911137	0.915948	0.921153	0.926505	0.933185	0.941732	0.951146	0.95613	0.963214	0.969419	0.979629
	480	0.59666	0.706155	0.907895	0.91866	0.925386	0.93141	0.934466	0.940544	0.943396	0.948808	0.952371	0.958544	0.962969	0.967315	0.974443	0.9819
Ty	0	0.116275	0.192717	0.285714	0.307823	0.328708	0.350927	0.378122	0.401806	0.423077	0.448529	0.474865	0.502128	0.537791	0.571953	0.614129	0.682288
	180	0.1	0.169956	0.2675	0.287625	0.306648	0.32834	0.353685	0.3757	0.395349	0.4211	0.44838	0.472376	0.503598	0.544497	0.593906	0.685814
	240	0.113924	0.1853	0.2891	0.304439	0.324831	0.349305	0.372727	0.402459	0.425258	0.452532	0.475653	0.502632	0.534683	0.566596	0.63676	0.71088
	270	0.135186	0.216141	0.347015	0.370522	0.399273	0.421993	0.445992	0.465409	0.489796	0.51117	0.542486	0.574194	0.623094	0.669444	0.728875	0.79901
	300	0.289624	0.460358	0.633829	0.661537	0.687249	0.709934	0.732113	0.75265	0.773495	0.794438	0.815681	0.844675	0.881298	0.903906	0.927876	0.951952
	360	0.473919	0.689474	0.830101	0.849398	0.866522	0.883858	0.895191	0.90392	0.911597	0.921875	0.93289	0.943942	0.952909	0.962963	0.973287	0.983697
	420	0.575327	0.779923	0.911103	0.920548	0.929997	0.937611	0.944338	0.950446	0.956747	0.96219	0.965936	0.971154	0.974716	0.979608	0.984607	0.990284
	480	0.616752	0.814688	0.933428	0.942261	0.948247	0.95288	0.956811	0.961538	0.965493	0.968895	0.972685	0.976345	0.979592	0.982757	0.987097	0.991064
tRNA	0	0.263905	0.304054	0.418571	0.441255	0.451852	0.459144	0.473025	0.4813	0.491188	0.514222	0.526242	0.545151	0.563224	0.584393	0.615431	0.642916
	180	0.207292	0.256494	0.348357	0.368211	0.376206	0.384844	0.392478	0.406792	0.418351	0.435726	0.451878	0.472019	0.493263	0.515723	0.544758	0.592509
	240	0.229508	0.282282	0.36253	0.38241	0.403361	0.41748	0.426752	0.439124	0.453552	0.471325	0.488943	0.511278	0.533853	0.564487	0.599911	0.637552
	270	0.349138	0.422211	0.527187	0.553942	0.582485	0.595793	0.606171	0.620301	0.642454	0.657604	0.671033	0.685185	0.701349	0.734123	0.765624	0.788168
	300	0.742266	0.794231	0.873385	0.881999	0.890934	0.898462	0.908282	0.913174	0.917945	0.923535	0.932384	0.939597	0.945106	0.956725	0.965376	0.975266
	360	0.904523	0.928984	0.958833	0.962078	0.965967	0.970339	0.972684	0.974453	0.977416	0.979508	0.980978	0.982278	0.985082	0.987685	0.990086	0.99274
	420	0.950836	0.959432	0.970649	0.97191	0.975385	0.977582	0.980114	0.982583	0.983987	0.986296	0.98784	0.989648	0.992288	0.993936	0.995787	0.997423
	480	0.943478	0.957942	0.973417	0.975755	0.979338	0.981189	0.983054	0.984906	0.985813	0.988506	0.989483	0.991007	0.992624	0.994162	0.996084	0.996899
CEN16	0	0	0	0	0	0	0	0.176776	0	0	0	0	0	0	0	0	0
	180	0	0	0	0	0	0	0.115578	0	0	0	0	0	0	0	0	0
	240	0	0	0	0	0	0	0.103158	0	0	0	0	0	0	0	0	0
	270	0	0	0	0	0	0	0.137694	0	0	0	0	0	0	0	0	0
	300	0	0	0	0	0	0	0.0707965	0	0	0	0	0	0	0	0	0
	360	0	0	0	0	0	0	0.327434	0	0	0	0	0	0	0	0	0
	420	0	0	0	0	0	0	0.445402	0	0	0	0	0	0	0	0	0
	480	0	0	0	0	0	0	0.557377	0	0	0	0	0	0	0	0	0
Isw1/Chd1-degrons REPLICATE 2
	Time (min)	Percentile
		5	10	30	35	40	45	50	55	60	65	70	75	80	85	90	95
ORF	0	0.179157	0.243673	0.399502	0.428571	0.456986	0.481081	0.504651	0.528256	0.551984	0.576395	0.601654	0.627219	0.655328	0.685714	0.721644	0.769627
	180	0.201538	0.273657	0.429017	0.457023	0.483019	0.509135	0.533303	0.557199	0.582025	0.606987	0.631803	0.659091	0.688217	0.719354	0.756447	0.803607
	240	0.211998	0.283272	0.429998	0.457887	0.483758	0.506947	0.531069	0.554577	0.578644	0.603031	0.628241	0.654247	0.683168	0.715124	0.752016	0.801831
	270	0.281089	0.366258	0.542662	0.574113	0.603099	0.62987	0.656522	0.681496	0.706154	0.730216	0.755556	0.782021	0.809048	0.836426	0.868201	0.906721
	300	0.464814	0.567308	0.738836	0.765661	0.788342	0.809204	0.829268	0.847545	0.864253	0.880196	0.895105	0.910042	0.924478	0.93932	0.953995	0.970438
	360	0.749553	0.828157	0.924276	0.935323	0.944341	0.952096	0.958449	0.964042	0.969136	0.973684	0.977778	0.981524	0.984962	0.988142	0.991279	0.994801
	420	0.869095	0.921196	0.969309	0.973788	0.977422	0.980392	0.983015	0.985185	0.987288	0.989011	0.990588	0.992162	0.993563	0.995122	0.996516	0.998091
	480	0.92153	0.95641	0.981799	0.984095	0.986014	0.987578	0.988927	0.990128	0.991246	0.992212	0.993144	0.994012	0.994911	0.995825	0.996766	0.998012
NDR	0	0.447894	0.591876	0.788085	0.802709	0.815713	0.828606	0.837895	0.849196	0.859323	0.867507	0.875984	0.882883	0.889166	0.896491	0.905501	0.91623
	180	0.417021	0.603828	0.811961	0.829807	0.844561	0.858925	0.867549	0.878476	0.887711	0.896593	0.904661	0.912102	0.919772	0.927569	0.936547	0.947444
	240	0.425614	0.606188	0.819887	0.837257	0.851273	0.864915	0.875567	0.88433	0.892632	0.901908	0.909465	0.916211	0.922793	0.929718	0.936448	0.947776
	270	0.53281	0.722222	0.908795	0.921237	0.9312	0.94026	0.948276	0.953586	0.958115	0.962598	0.96706	0.971223	0.974827	0.977863	0.982714	0.987082
	300	0.739947	0.87911	0.969697	0.975739	0.979469	0.982709	0.984777	0.986301	0.988051	0.989762	0.991354	0.992537	0.99369	0.994962	0.996198	0.99763
	360	0.902717	0.95608	0.989071	0.991068	0.992459	0.99373	0.994627	0.995413	0.996047	0.996732	0.997151	0.997512	0.997971	1	1	1
	420	0.938068	0.971671	0.989758	0.991379	0.992579	0.993691	0.994631	0.995575	0.996226	0.996774	0.997368	0.997984	1	1	1	1
	480	0.955117	0.976587	0.990826	0.992018	0.993119	0.993918	0.994663	0.995349	0.99596	0.996445	0.996983	0.997543	0.998012	0.998393	0.998955	1
ARS	0	0.137848	0.211033	0.433706	0.479319	0.516783	0.557039	0.587428	0.598916	0.636973	0.668114	0.689508	0.722639	0.753632	0.789488	0.828885	0.873744
	180	0.132584	0.225036	0.44827	0.481237	0.533938	0.577017	0.617088	0.643158	0.671441	0.694379	0.732923	0.771049	0.791837	0.823226	0.870331	0.911782
	240	0.129385	0.216741	0.450553	0.476657	0.512601	0.583441	0.612708	0.630072	0.666179	0.704881	0.719799	0.753333	0.789256	0.813243	0.863201	0.907311
	270	0.142549	0.280829	0.549756	0.597811	0.641041	0.685473	0.715496	0.751035	0.786596	0.80704	0.835983	0.863563	0.885438	0.904473	0.942982	0.957888
	300	0.288136	0.445521	0.742544	0.771316	0.817416	0.85	0.875569	0.894737	0.913242	0.922667	0.936324	0.943319	0.956738	0.971304	0.981513	0.990489
	360	0.536337	0.708861	0.920128	0.929539	0.946428	0.958775	0.967077	0.972989	0.977933	0.981764	0.984195	0.987745	0.991316	0.993249	0.994706	0.997313
	420	0.703018	0.848624	0.963524	0.969761	0.974343	0.978261	0.983516	0.986751	0.989399	0.991215	0.992644	0.993359	0.99576	0.997029	0.998018	1
	480	0.7835	0.92353	0.973448	0.98071	0.983415	0.985695	0.988548	0.990068	0.991738	0.992686	0.99357	0.994868	0.995547	0.996595	0.997464	0.998043
TEL	0	0.207467	0.271855	0.374723	0.4	0.430022	0.450961	0.469545	0.493036	0.509375	0.537813	0.556645	0.580528	0.615619	0.669948	0.737122	0.855604
	180	0.212805	0.287338	0.391279	0.415075	0.445161	0.465519	0.489219	0.510582	0.528696	0.551169	0.5808	0.619322	0.67216	0.738798	0.794046	0.893503
	240	0.216859	0.285769	0.389858	0.40595	0.4242	0.448543	0.477325	0.498465	0.519834	0.552413	0.583923	0.630489	0.689091	0.735962	0.788822	0.891201
	270	0.279852	0.374052	0.488945	0.506937	0.522648	0.543578	0.562432	0.587562	0.610169	0.68002	0.725932	0.759198	0.798862	0.837917	0.875651	0.938947
	300	0.450875	0.534456	0.620427	0.642179	0.661594	0.678408	0.715366	0.739655	0.764697	0.793269	0.82243	0.84609	0.873596	0.89914	0.92827	0.967611
	360	0.546843	0.663142	0.826733	0.837503	0.852366	0.865676	0.87249	0.885858	0.894823	0.90303	0.912467	0.927414	0.940426	0.955944	0.968059	0.984605
	420	0.551646	0.714286	0.900524	0.909283	0.916455	0.924316	0.929782	0.936224	0.942344	0.947775	0.952967	0.959095	0.964535	0.972501	0.980012	0.99155
	480	0.527882	0.689699	0.916737	0.931113	0.938265	0.94539	0.953275	0.958514	0.962586	0.965872	0.969244	0.972608	0.976504	0.981051	0.984725	0.991054
Ty	0	0.182796	0.260438	0.397391	0.423453	0.444135	0.4664	0.48536	0.502967	0.522537	0.545501	0.571473	0.608844	0.651509	0.702467	0.755903	0.799145
	180	0.17037	0.26146	0.409932	0.440191	0.465593	0.487298	0.510638	0.529907	0.554871	0.577656	0.606364	0.637771	0.693968	0.754166	0.788295	0.842783
	240	0.190571	0.257832	0.408711	0.437162	0.45466	0.47709	0.499173	0.522046	0.539055	0.556403	0.583207	0.619958	0.66186	0.726401	0.776782	0.829637
	270	0.25439	0.332864	0.499901	0.536064	0.557022	0.580488	0.604272	0.629707	0.650651	0.676471	0.703373	0.731001	0.780515	0.834347	0.87621	0.907292
	300	0.387584	0.485079	0.665834	0.700925	0.723133	0.740741	0.759599	0.775907	0.794602	0.809931	0.83112	0.851521	0.880391	0.911501	0.934642	0.956421
	360	0.534821	0.732408	0.866241	0.880325	0.895857	0.907922	0.918854	0.928246	0.936727	0.943079	0.95118	0.959361	0.970145	0.979053	0.984249	0.990128
	420	0.62009	0.805974	0.931103	0.941176	0.948849	0.955497	0.961807	0.967846	0.97194	0.975	0.979042	0.982405	0.985243	0.988258	0.991361	0.995206
	480	0.656445	0.83995	0.954486	0.961618	0.967612	0.9725	0.976844	0.980441	0.982783	0.985127	0.987136	0.988914	0.99074	0.992123	0.993906	0.995686
tRNA	0	0.37651	0.419214	0.522241	0.553568	0.567287	0.575107	0.592017	0.600751	0.610738	0.618557	0.628955	0.65483	0.670639	0.694349	0.708786	0.73461
	180	0.346667	0.415673	0.519925	0.551748	0.567413	0.577133	0.589286	0.597167	0.613605	0.635974	0.648981	0.674812	0.698162	0.713383	0.742099	0.77666
	240	0.358761	0.418133	0.524995	0.540059	0.558809	0.573829	0.581446	0.59759	0.608407	0.626403	0.652104	0.671551	0.688998	0.705323	0.72573	0.752424
	270	0.47492	0.567439	0.702407	0.717847	0.728257	0.737913	0.767358	0.784367	0.794936	0.812452	0.833096	0.855556	0.876761	0.884983	0.903147	0.915226
	300	0.743389	0.833333	0.901029	0.90583	0.910083	0.919512	0.923792	0.932682	0.937079	0.939757	0.944783	0.953535	0.963367	0.97084	0.975526	0.981958
	360	0.933987	0.958776	0.976241	0.978358	0.980428	0.98243	0.983752	0.984787	0.985803	0.987629	0.988217	0.989873	0.991453	0.993407	0.996203	0.997432
	420	0.963689	0.977591	0.986395	0.988933	0.989619	0.990577	0.99226	0.993057	0.99362	0.994406	0.995074	0.996051	0.99686	0.997511	1	1
	480	0.966633	0.979384	0.989708	0.990575	0.991098	0.992667	0.993735	0.99425	0.994906	0.995322	0.99568	0.996205	0.997015	0.997976	0.99835	0.999101
CEN16	0	0	0	0	0	0	0	0.210654	0	0	0	0	0	0	0	0	0
	180	0	0	0	0	0	0	0.163265	0	0	0	0	0	0	0	0	0
	240	0	0	0	0	0	0	0.186131	0	0	0	0	0	0	0	0	0
	270	0	0	0	0	0	0	0.194444	0	0	0	0	0	0	0	0	0
	300	0	0	0	0	0	0	0.212871	0	0	0	0	0	0	0	0	0
	360	0	0	0	0	0	0	0.361809	0	0	0	0	0	0	0	0	0
	420	0	0	0	0	0	0	0.516717	0	0	0	0	0	0	0	0	0
	480	0	0	0	0	0	0	0.632411	0	0	0	0	0	0	0	0	0
