# Supplementary material for: The yeast genome is globally accessible in living cells
Source: Nat Struct Mol Biol. 2024 Nov 25;32(2):247–56. doi: 10.1038/s41594-024-01318-2 (PMC11832417; doi:10.1038/s41594-024-01318-2)
Supplement: Supplementary file 19 — Statistical source data. [file 41594_2024_1318_MOESM19_ESM.xlsx]

## Sheet: ED Fig. 7a
Extended Data Fig. 7a		Mean 'fcut' values for all ~5000 yeast genes aligned on the dyad of the +1 nucleosome: SM induction of Dam in auxin-treated cells.
		Smoothed with a 21-nt window.
		Wild type, Rsc8-depleted and Isw1/Chd1-depleted
Wild type REPLICATE 1
	Time (min)	Position relative to +1 nucleosome (bp)
		-1000	-999	-998	-997	-996	-995	-994	-993	-992	-991	-990	-989	-988	-987	-986	-985	-984	-983	-982	-981	-980	-979	-978	-977	-976	-975	-974	-973	-972	-971	-970	-969	-968	-967	-966	-965	-964	-963	-962	-961	-960	-959	-958	-957	-956	-955	-954	-953
	0	0.438222	0.400608	0.369723	0.374788	0.379656	0.37051	0.374209	0.370565	0.372595	0.371615	0.371454	0.366336	0.366727	0.364062	0.37092	0.368417	0.368275	0.368282	0.372447	0.371354	0.371589	0.371245	0.369172	0.364902	0.360791	0.362396	0.361819	0.36365	0.359904	0.36109	0.354673	0.35375	0.358829	0.363052	0.36634	0.366942	0.369923	0.37034	0.371493	0.367192	0.359924	0.363834	0.365271	0.369355	0.376026	0.38214	0.377303	0.376375
	180	0.283635	0.253721	0.233554	0.237875	0.24126	0.236102	0.237473	0.235258	0.236259	0.234443	0.234466	0.230446	0.231199	0.229513	0.234942	0.231069	0.230548	0.230253	0.23172	0.23134	0.230056	0.229778	0.228282	0.225597	0.222516	0.222723	0.221115	0.223241	0.222255	0.222719	0.219138	0.219256	0.224132	0.226149	0.226798	0.227915	0.231338	0.231628	0.233586	0.230055	0.225613	0.230104	0.231342	0.232687	0.236078	0.241945	0.239106	0.239118
	240	0.258121	0.228089	0.211556	0.214634	0.214273	0.210269	0.211381	0.211352	0.211554	0.211177	0.211009	0.207173	0.20833	0.20658	0.211956	0.208405	0.207752	0.210143	0.21317	0.21424	0.212455	0.213489	0.213604	0.210596	0.208366	0.20772	0.206191	0.207988	0.206347	0.207299	0.204338	0.203671	0.208674	0.210777	0.211834	0.21273	0.21448	0.214449	0.215076	0.212285	0.207408	0.210237	0.21045	0.210788	0.213432	0.218269	0.215685	0.215581
	270	0.277363	0.253727	0.233198	0.236917	0.234343	0.231013	0.232343	0.231889	0.233455	0.232657	0.233547	0.230354	0.231593	0.229683	0.234989	0.232683	0.231871	0.232733	0.23721	0.238565	0.23712	0.236415	0.236207	0.233911	0.231852	0.231859	0.230102	0.232635	0.231444	0.231909	0.228401	0.227133	0.231651	0.23431	0.235349	0.236201	0.237794	0.237785	0.24001	0.236773	0.230418	0.234216	0.235509	0.236353	0.240437	0.244901	0.241258	0.240897
	300	0.459423	0.419634	0.399307	0.398789	0.398907	0.389	0.386699	0.383632	0.385842	0.386277	0.388191	0.383161	0.384884	0.382706	0.387718	0.382933	0.382901	0.384643	0.388305	0.38799	0.389801	0.389492	0.390969	0.388775	0.388025	0.388057	0.386925	0.389568	0.387701	0.387473	0.380883	0.377312	0.381187	0.383504	0.384803	0.386135	0.388996	0.388896	0.389017	0.385463	0.378191	0.379963	0.381887	0.383431	0.389803	0.393094	0.387725	0.388089
	360	0.681528	0.660204	0.628174	0.635694	0.636304	0.624971	0.624358	0.619033	0.621148	0.621807	0.623575	0.617589	0.618804	0.614614	0.620305	0.616921	0.615538	0.616653	0.620608	0.619949	0.622008	0.622908	0.623136	0.620378	0.621649	0.62261	0.620987	0.624026	0.620614	0.62038	0.615168	0.611491	0.61764	0.619898	0.62117	0.622688	0.625568	0.624915	0.622041	0.618338	0.610181	0.611948	0.613598	0.614459	0.621364	0.622021	0.614809	0.613651
	420	0.756681	0.725781	0.69269	0.698234	0.701389	0.687696	0.685181	0.679938	0.68102	0.679615	0.680688	0.674879	0.675888	0.672449	0.676933	0.671909	0.670965	0.671672	0.674342	0.674723	0.677843	0.679515	0.676903	0.674875	0.673416	0.67336	0.673215	0.675744	0.672548	0.672731	0.665723	0.663153	0.668193	0.670174	0.672032	0.674729	0.678844	0.678474	0.675461	0.67083	0.660966	0.661815	0.663234	0.666888	0.67417	0.677415	0.672568	0.670902
	480	0.840729	0.800492	0.762505	0.773952	0.773687	0.76017	0.758274	0.752523	0.754315	0.753551	0.754645	0.747772	0.749799	0.745334	0.750456	0.746509	0.744667	0.743628	0.746797	0.746176	0.748376	0.749657	0.747002	0.744705	0.745869	0.746307	0.745463	0.747362	0.743517	0.74439	0.739004	0.736647	0.739557	0.741215	0.743901	0.74664	0.749497	0.748414	0.746554	0.743635	0.734965	0.736063	0.736764	0.73967	0.747156	0.747834	0.74344	0.742386
Wild type REPLICATE 2
	Time (min)	Position relative to +1 nucleosome (bp)
		-1000	-999	-998	-997	-996	-995	-994	-993	-992	-991	-990	-989	-988	-987	-986	-985	-984	-983	-982	-981	-980	-979	-978	-977	-976	-975	-974	-973	-972	-971	-970	-969	-968	-967	-966	-965	-964	-963	-962	-961	-960	-959	-958	-957	-956	-955	-954	-953
	0	0.53043	0.471462	0.438844	0.434618	0.440105	0.43124	0.431652	0.424469	0.429705	0.430399	0.431199	0.42474	0.42567	0.423486	0.43088	0.428079	0.431913	0.4334	0.437181	0.436134	0.437705	0.436596	0.434818	0.431621	0.430036	0.431122	0.428285	0.430491	0.425211	0.425203	0.419693	0.417018	0.419856	0.425124	0.427378	0.427602	0.430101	0.428696	0.427755	0.423414	0.413638	0.417239	0.420414	0.423809	0.431795	0.437331	0.431554	0.430641
	180	0.38182	0.346354	0.333024	0.331355	0.336021	0.327812	0.329662	0.323241	0.326	0.325781	0.328019	0.323396	0.324793	0.323821	0.328337	0.324666	0.325559	0.32755	0.331666	0.329329	0.330845	0.329586	0.32863	0.325207	0.323582	0.325468	0.323717	0.326072	0.324218	0.324245	0.318407	0.317102	0.321514	0.32396	0.326175	0.328544	0.330538	0.330375	0.329907	0.327036	0.320769	0.323532	0.325951	0.328251	0.333772	0.338597	0.334025	0.333415
	240	0.352946	0.319403	0.307377	0.302054	0.301968	0.296931	0.298362	0.293784	0.298696	0.296641	0.300063	0.295106	0.295339	0.291984	0.294797	0.292033	0.294045	0.296472	0.299262	0.29921	0.299678	0.298732	0.296393	0.293847	0.291561	0.291036	0.287889	0.28992	0.288824	0.290268	0.283119	0.279943	0.283357	0.286696	0.290435	0.293054	0.294866	0.293343	0.293498	0.291324	0.28501	0.286079	0.288581	0.290294	0.295698	0.300995	0.298167	0.296661
	270	0.342587	0.312381	0.293607	0.290257	0.290593	0.2842	0.285099	0.281412	0.283806	0.284099	0.285819	0.281719	0.282656	0.280753	0.285985	0.282822	0.284862	0.286736	0.290193	0.29055	0.291659	0.290442	0.290524	0.287914	0.286265	0.286514	0.284142	0.286797	0.285154	0.284578	0.279772	0.277225	0.281003	0.284207	0.286201	0.287885	0.28833	0.28817	0.287839	0.285514	0.279068	0.28138	0.283756	0.285391	0.289817	0.294556	0.291257	0.291746
	300	0.476858	0.460327	0.43497	0.438882	0.438838	0.424755	0.422861	0.420696	0.424425	0.423689	0.424606	0.42016	0.421723	0.417233	0.423164	0.418988	0.42004	0.421224	0.425016	0.425219	0.42841	0.428394	0.430069	0.427888	0.426095	0.425368	0.423969	0.425862	0.423719	0.424261	0.419854	0.416932	0.421152	0.423874	0.426752	0.428564	0.430936	0.429397	0.428935	0.425166	0.415828	0.417577	0.420839	0.422742	0.429659	0.43414	0.430817	0.429225
	360	0.630005	0.621337	0.600934	0.604147	0.602672	0.582735	0.582938	0.573907	0.576979	0.573343	0.576284	0.571084	0.572074	0.566689	0.570319	0.564902	0.565191	0.564431	0.566664	0.566546	0.571406	0.572681	0.571516	0.569538	0.570157	0.569279	0.567769	0.569768	0.568774	0.569758	0.5653	0.561389	0.565632	0.569865	0.572461	0.575523	0.577624	0.575104	0.574984	0.570688	0.561183	0.563769	0.566646	0.567363	0.573577	0.577205	0.574206	0.573213
	420	0.801651	0.766094	0.734324	0.741188	0.742465	0.727278	0.727322	0.718711	0.72346	0.721617	0.725486	0.719301	0.722346	0.718186	0.721912	0.718497	0.71795	0.719308	0.722892	0.723267	0.726857	0.728436	0.728594	0.723378	0.724574	0.725386	0.722296	0.726157	0.722297	0.722656	0.715967	0.711772	0.715906	0.717538	0.720107	0.723114	0.725767	0.723397	0.719236	0.714012	0.704095	0.705086	0.706363	0.707224	0.716273	0.717719	0.712501	0.71206
	480	0.845383	0.814257	0.78296	0.791033	0.792696	0.776369	0.772168	0.765144	0.767819	0.764658	0.767561	0.761017	0.763263	0.758617	0.76191	0.758102	0.757157	0.756725	0.75986	0.758246	0.761046	0.762946	0.76298	0.761228	0.762102	0.761978	0.759885	0.761735	0.75859	0.759338	0.752487	0.748558	0.752278	0.754298	0.756543	0.760275	0.763412	0.761706	0.757554	0.751583	0.743033	0.744637	0.745881	0.746891	0.753306	0.75467	0.749924	0.749829
Rsc8-degron REPLICATE 1
	Time (min)	Position relative to +1 nucleosome (bp)
		-1000	-999	-998	-997	-996	-995	-994	-993	-992	-991	-990	-989	-988	-987	-986	-985	-984	-983	-982	-981	-980	-979	-978	-977	-976	-975	-974	-973	-972	-971	-970	-969	-968	-967	-966	-965	-964	-963	-962	-961	-960	-959	-958	-957	-956	-955	-954	-953
	0	0.442502	0.408745	0.374405	0.38016	0.387138	0.382007	0.386125	0.386168	0.390738	0.391406	0.391838	0.387257	0.388861	0.38661	0.394595	0.391265	0.393426	0.394796	0.399382	0.400114	0.400301	0.400372	0.399101	0.394564	0.391499	0.390634	0.387826	0.389892	0.385991	0.385803	0.378695	0.376405	0.382485	0.385065	0.387784	0.389431	0.393265	0.392591	0.391407	0.386845	0.37719	0.380904	0.3825	0.384645	0.390485	0.395814	0.391064	0.39037
	180	0.420947	0.388676	0.36004	0.356743	0.355136	0.349213	0.34919	0.346802	0.348541	0.347959	0.34762	0.342331	0.3419	0.339212	0.344518	0.341077	0.342725	0.344594	0.349142	0.350351	0.349278	0.348372	0.347688	0.345266	0.342929	0.342374	0.339722	0.342843	0.340258	0.341563	0.33654	0.336044	0.340647	0.344349	0.345587	0.346657	0.349855	0.348644	0.349659	0.345534	0.33823	0.34328	0.343714	0.345652	0.35034	0.355661	0.352779	0.352605
	240	0.442438	0.408566	0.372971	0.374886	0.373595	0.368923	0.372612	0.37006	0.371709	0.373463	0.374376	0.369723	0.369934	0.36794	0.37307	0.371481	0.37208	0.373725	0.37856	0.380039	0.37981	0.379686	0.378176	0.373967	0.37251	0.371723	0.368392	0.371206	0.367495	0.366501	0.361623	0.36017	0.365316	0.368658	0.369781	0.371669	0.374164	0.374017	0.372802	0.36992	0.361891	0.366757	0.367604	0.370515	0.375758	0.381152	0.379402	0.379775
	270	0.413896	0.378678	0.35431	0.354695	0.353874	0.348633	0.349286	0.345606	0.347849	0.347689	0.348784	0.344014	0.343845	0.342437	0.347227	0.344755	0.345701	0.347581	0.35192	0.352941	0.352623	0.352106	0.35108	0.348726	0.347137	0.347257	0.343882	0.346389	0.344522	0.344752	0.340467	0.339458	0.344325	0.347425	0.347662	0.349558	0.351332	0.350286	0.35022	0.345924	0.337845	0.341368	0.342129	0.345083	0.348382	0.353428	0.350903	0.351634
	300	0.525128	0.504183	0.476133	0.483565	0.48127	0.47472	0.475883	0.472361	0.476484	0.477898	0.480194	0.475637	0.477852	0.47446	0.479884	0.47848	0.478932	0.480597	0.486431	0.488212	0.4895	0.489829	0.488877	0.485966	0.485515	0.485831	0.482216	0.48583	0.482557	0.482131	0.475934	0.474388	0.479888	0.482501	0.483701	0.487026	0.488957	0.486908	0.484493	0.482107	0.472048	0.475512	0.475224	0.478298	0.483919	0.488229	0.485766	0.485713
	360	0.639832	0.619216	0.591007	0.595812	0.593478	0.585708	0.586289	0.580532	0.585963	0.589968	0.590557	0.586052	0.586593	0.583013	0.588407	0.58645	0.588307	0.589214	0.594747	0.595896	0.598517	0.59963	0.599739	0.596953	0.598061	0.599968	0.597083	0.599977	0.595908	0.595296	0.590498	0.589217	0.594165	0.598003	0.599316	0.602274	0.604468	0.60272	0.599518	0.597952	0.587406	0.589594	0.588343	0.590876	0.595486	0.598587	0.595291	0.595087
	420	0.721983	0.712398	0.683043	0.691002	0.68865	0.684383	0.686643	0.681642	0.684863	0.688613	0.693156	0.689417	0.690688	0.688503	0.693515	0.692034	0.692951	0.694421	0.699927	0.701198	0.702451	0.702397	0.702664	0.698435	0.698144	0.701269	0.699599	0.702818	0.699437	0.698571	0.694225	0.690919	0.695888	0.698306	0.69739	0.700357	0.702562	0.701195	0.698234	0.697915	0.689372	0.691442	0.690296	0.692276	0.697874	0.700854	0.697647	0.695486
	480	0.74947	0.729562	0.702182	0.710002	0.708805	0.70679	0.708447	0.702958	0.706758	0.70917	0.71425	0.71149	0.712226	0.710441	0.714822	0.713614	0.714473	0.716596	0.72315	0.723664	0.725301	0.724999	0.725105	0.72202	0.721984	0.725022	0.722972	0.725352	0.722613	0.721806	0.715325	0.712138	0.714873	0.717545	0.718352	0.722386	0.724603	0.723282	0.719425	0.718266	0.709873	0.709859	0.708983	0.711255	0.715996	0.719131	0.716167	0.714715
Rsc8-degron REPLICATE 2
	Time (min)	Position relative to +1 nucleosome (bp)
		-1000	-999	-998	-997	-996	-995	-994	-993	-992	-991	-990	-989	-988	-987	-986	-985	-984	-983	-982	-981	-980	-979	-978	-977	-976	-975	-974	-973	-972	-971	-970	-969	-968	-967	-966	-965	-964	-963	-962	-961	-960	-959	-958	-957	-956	-955	-954	-953
	0	0.431493	0.39686	0.380139	0.380625	0.381228	0.372893	0.372333	0.367079	0.372099	0.37058	0.373783	0.368859	0.37039	0.368935	0.375087	0.370669	0.372729	0.373816	0.377388	0.37701	0.377973	0.378473	0.378785	0.37737	0.375091	0.376667	0.373181	0.374945	0.373551	0.37457	0.369976	0.365899	0.367966	0.37133	0.373078	0.374936	0.375128	0.374097	0.374579	0.371814	0.364443	0.367585	0.369647	0.3706	0.375543	0.38149	0.376605	0.377009
	180	0.478426	0.43474	0.411124	0.407963	0.409023	0.401328	0.403577	0.397624	0.400924	0.399316	0.401851	0.396578	0.397816	0.395308	0.401032	0.397803	0.400403	0.401215	0.405848	0.40596	0.406963	0.406347	0.404868	0.401498	0.399931	0.400552	0.39807	0.400836	0.398636	0.399322	0.393482	0.390895	0.39446	0.397109	0.399155	0.401037	0.402555	0.401381	0.400458	0.396038	0.387138	0.390442	0.392046	0.39405	0.399949	0.405883	0.402282	0.401313
	240	0.514397	0.478886	0.454388	0.451906	0.454475	0.449273	0.447328	0.43881	0.443303	0.443334	0.445988	0.439861	0.44159	0.438851	0.444357	0.440437	0.442367	0.443044	0.447535	0.446503	0.445818	0.445786	0.445882	0.442771	0.443228	0.443947	0.440353	0.442588	0.439261	0.440092	0.433761	0.431459	0.434735	0.436817	0.439141	0.443058	0.442647	0.44142	0.44133	0.437472	0.428007	0.43105	0.432559	0.434642	0.440675	0.445852	0.441726	0.440055
	270	0.515452	0.463006	0.442815	0.445694	0.447172	0.439739	0.440879	0.434961	0.43939	0.439338	0.441102	0.43508	0.438081	0.436819	0.440871	0.437161	0.437817	0.440005	0.444882	0.445155	0.445747	0.445189	0.444265	0.440356	0.439074	0.439906	0.43518	0.438587	0.434958	0.43591	0.431755	0.429652	0.432974	0.435224	0.436454	0.440117	0.441371	0.439896	0.437497	0.434631	0.423414	0.426505	0.428313	0.430903	0.435787	0.441159	0.438204	0.439248
	300	0.568521	0.53919	0.517427	0.517551	0.516244	0.508729	0.511331	0.504385	0.508338	0.508758	0.510988	0.506696	0.506944	0.504448	0.508898	0.505297	0.507262	0.509029	0.514376	0.515445	0.516991	0.517102	0.516279	0.51216	0.511775	0.512718	0.509332	0.512307	0.509784	0.509383	0.503695	0.501219	0.503963	0.508821	0.510358	0.513176	0.51578	0.514654	0.512555	0.510526	0.499244	0.501536	0.502051	0.504582	0.51003	0.515274	0.512999	0.512929
	360	0.673899	0.650349	0.630908	0.631511	0.629623	0.625798	0.625905	0.615925	0.619314	0.621146	0.624302	0.620191	0.620369	0.617412	0.621563	0.6167	0.619591	0.620908	0.62768	0.62845	0.629083	0.628433	0.629236	0.626193	0.627441	0.629664	0.627501	0.63214	0.628919	0.629234	0.622559	0.62188	0.625264	0.629139	0.631595	0.63528	0.638531	0.636912	0.633912	0.631813	0.620615	0.622317	0.622019	0.623758	0.628981	0.632999	0.631787	0.630336
	420	0.739507	0.710841	0.692559	0.696033	0.694402	0.685589	0.687052	0.676949	0.680326	0.68317	0.687795	0.683742	0.684385	0.68134	0.685313	0.680913	0.682697	0.684936	0.690988	0.690384	0.691527	0.693254	0.693668	0.689941	0.692748	0.69438	0.691667	0.696346	0.693562	0.69215	0.686151	0.683341	0.686949	0.690947	0.692608	0.694812	0.698766	0.696821	0.692825	0.69071	0.680354	0.682683	0.681322	0.683286	0.68898	0.692362	0.691702	0.690739
	480	0.796866	0.770681	0.747794	0.754484	0.751626	0.745461	0.746971	0.739353	0.742304	0.745125	0.749127	0.74534	0.746442	0.744342	0.748941	0.746051	0.747921	0.748858	0.755129	0.755746	0.756348	0.757422	0.75759	0.755115	0.756939	0.759617	0.757613	0.762238	0.759492	0.757482	0.752443	0.750918	0.753784	0.757419	0.757881	0.760557	0.763888	0.761819	0.758172	0.755681	0.745313	0.746855	0.745663	0.747303	0.752198	0.754487	0.752843	0.752162
Isw1/Chd1-degrons REPLICATE 1
	Time (min)	Position relative to +1 nucleosome (bp)
		-1000	-999	-998	-997	-996	-995	-994	-993	-992	-991	-990	-989	-988	-987	-986	-985	-984	-983	-982	-981	-980	-979	-978	-977	-976	-975	-974	-973	-972	-971	-970	-969	-968	-967	-966	-965	-964	-963	-962	-961	-960	-959	-958	-957	-956	-955	-954	-953
	0	0.459847	0.422104	0.387363	0.394595	0.399232	0.394539	0.394556	0.391146	0.39474	0.395587	0.396321	0.391635	0.392732	0.390332	0.39913	0.398294	0.398514	0.400101	0.403784	0.402985	0.402244	0.402174	0.401918	0.398816	0.395599	0.397705	0.395123	0.398131	0.394237	0.39401	0.389733	0.387712	0.392138	0.394784	0.39729	0.397746	0.3985	0.398129	0.399028	0.396666	0.389416	0.394663	0.396115	0.399447	0.406349	0.411252	0.40568	0.406496
	180	0.445032	0.401599	0.365575	0.375506	0.377828	0.376827	0.3784	0.37427	0.379268	0.379981	0.380544	0.376286	0.378161	0.377073	0.386469	0.387261	0.387185	0.388917	0.39346	0.392447	0.39212	0.392062	0.393462	0.389369	0.387022	0.388308	0.385385	0.38926	0.387283	0.387485	0.384932	0.384256	0.388314	0.390476	0.391811	0.391103	0.390967	0.391506	0.393275	0.389162	0.383433	0.387571	0.388912	0.387735	0.394936	0.401269	0.397516	0.396688
	240	0.485347	0.428603	0.393968	0.402778	0.403842	0.403939	0.405635	0.402933	0.409503	0.410634	0.411758	0.406439	0.408325	0.408032	0.417126	0.418232	0.419376	0.420614	0.426184	0.426884	0.426889	0.426718	0.429072	0.425412	0.424254	0.426393	0.422995	0.426631	0.423821	0.423497	0.41975	0.418606	0.422942	0.426044	0.427718	0.428523	0.428233	0.429208	0.43194	0.427129	0.421018	0.425142	0.425442	0.424018	0.431651	0.436735	0.433252	0.433457
	270	0.56547	0.512486	0.485069	0.496446	0.498043	0.495991	0.496362	0.490583	0.499945	0.502812	0.503813	0.497955	0.502102	0.502078	0.511825	0.51238	0.513837	0.515215	0.521628	0.52186	0.524437	0.524501	0.529149	0.525229	0.525061	0.529467	0.524434	0.528059	0.524935	0.524995	0.521607	0.519677	0.523553	0.526044	0.527425	0.52667	0.526333	0.526904	0.529505	0.523451	0.516949	0.519155	0.520015	0.516642	0.525937	0.529612	0.524394	0.523864
	300	0.816651	0.781882	0.74988	0.763374	0.765764	0.763736	0.762492	0.755318	0.762959	0.76507	0.765749	0.761059	0.765932	0.765841	0.773516	0.774601	0.774815	0.774988	0.779283	0.779223	0.781803	0.783448	0.78658	0.783546	0.783842	0.789544	0.786735	0.789231	0.786004	0.787277	0.785265	0.785125	0.789457	0.788527	0.789662	0.789253	0.789339	0.790654	0.792885	0.787782	0.784825	0.785265	0.785327	0.78294	0.791019	0.791534	0.785818	0.784663
	360	0.935903	0.91348	0.887477	0.900184	0.904742	0.901971	0.902882	0.898773	0.901966	0.903196	0.904945	0.901972	0.904948	0.904822	0.909068	0.909632	0.909158	0.909331	0.910186	0.910105	0.911407	0.914313	0.914287	0.912822	0.9123	0.916433	0.915725	0.916801	0.914483	0.915482	0.914614	0.914572	0.916479	0.914853	0.915796	0.91711	0.917699	0.917797	0.918575	0.916017	0.9145	0.914328	0.913749	0.913992	0.918205	0.918757	0.915261	0.914325
	420	0.965685	0.962427	0.934605	0.943797	0.946816	0.945046	0.946446	0.944492	0.946294	0.946195	0.947747	0.945433	0.946153	0.946057	0.94845	0.949943	0.94949	0.949354	0.949528	0.949538	0.949903	0.952384	0.951256	0.950705	0.950124	0.952325	0.952776	0.952934	0.951585	0.953121	0.952592	0.952737	0.954432	0.95333	0.953446	0.95541	0.955797	0.95575	0.956618	0.955296	0.955048	0.954959	0.954374	0.955617	0.957684	0.958013	0.956559	0.955491
	480	0.974206	0.970042	0.943282	0.953136	0.956474	0.955245	0.956492	0.95562	0.95742	0.957689	0.958956	0.957524	0.958151	0.958319	0.960585	0.962812	0.962334	0.962525	0.962842	0.963023	0.962664	0.965406	0.964492	0.964298	0.963794	0.965609	0.966109	0.965863	0.964919	0.965868	0.965516	0.965858	0.966839	0.966095	0.966109	0.968577	0.968106	0.967912	0.968373	0.967169	0.966598	0.966806	0.96657	0.967763	0.969287	0.969816	0.96834	0.967964
Isw1/Chd1-degrons REPLICATE 2
	Time (min)	Position relative to +1 nucleosome (bp)
		-1000	-999	-998	-997	-996	-995	-994	-993	-992	-991	-990	-989	-988	-987	-986	-985	-984	-983	-982	-981	-980	-979	-978	-977	-976	-975	-974	-973	-972	-971	-970	-969	-968	-967	-966	-965	-964	-963	-962	-961	-960	-959	-958	-957	-956	-955	-954	-953
	0	0.597099	0.538469	0.500978	0.505461	0.51097	0.502364	0.501824	0.495986	0.501672	0.501461	0.504217	0.497724	0.499465	0.496456	0.506471	0.504651	0.506661	0.506899	0.511791	0.510869	0.513046	0.512329	0.512917	0.51012	0.508124	0.511002	0.507423	0.510681	0.507081	0.507347	0.501907	0.497879	0.501552	0.50502	0.507819	0.508545	0.508103	0.507433	0.507269	0.502671	0.494104	0.49822	0.50055	0.502903	0.510554	0.514606	0.509127	0.509111
	180	0.625772	0.567329	0.530981	0.538288	0.539886	0.533129	0.533479	0.527906	0.534805	0.535146	0.536405	0.529847	0.532876	0.530426	0.540896	0.540266	0.542468	0.542159	0.548598	0.548495	0.550743	0.551725	0.554069	0.55046	0.549171	0.553047	0.548396	0.552931	0.549373	0.550017	0.54615	0.543482	0.546889	0.550013	0.552539	0.55268	0.552054	0.551968	0.55348	0.548266	0.53962	0.543721	0.544095	0.543586	0.552089	0.555505	0.550314	0.550312
	240	0.623189	0.563612	0.532045	0.539982	0.540666	0.536755	0.535558	0.528881	0.536479	0.536736	0.538816	0.53273	0.535916	0.534579	0.54443	0.543845	0.545486	0.545883	0.552516	0.552075	0.554017	0.553996	0.557959	0.554617	0.553777	0.558076	0.553595	0.557523	0.554808	0.554405	0.550048	0.547612	0.550773	0.553615	0.556008	0.556223	0.554826	0.555025	0.55719	0.551325	0.543571	0.54683	0.547798	0.545655	0.553908	0.557908	0.553548	0.553755
	270	0.714619	0.669235	0.638815	0.64737	0.649184	0.644248	0.642605	0.635032	0.643597	0.646764	0.647066	0.642037	0.646318	0.644889	0.654811	0.653743	0.656812	0.656584	0.663043	0.663477	0.666442	0.666957	0.671466	0.668417	0.669394	0.674011	0.670275	0.674055	0.670747	0.668658	0.66438	0.663085	0.666329	0.667459	0.668968	0.668378	0.667371	0.66765	0.669443	0.663277	0.655481	0.657851	0.659252	0.656428	0.665175	0.666882	0.662141	0.6615
	300	0.853991	0.808293	0.788092	0.800186	0.803343	0.798113	0.795823	0.786563	0.792961	0.794399	0.795781	0.791177	0.796039	0.795742	0.802226	0.800019	0.800483	0.800505	0.803607	0.80316	0.805831	0.807323	0.810159	0.809675	0.810378	0.816368	0.814511	0.817902	0.814661	0.815077	0.811711	0.811877	0.814339	0.814104	0.815472	0.816171	0.817897	0.818386	0.820008	0.815323	0.810576	0.810092	0.810671	0.807771	0.814049	0.815046	0.810587	0.809301
	360	0.951967	0.935837	0.909198	0.920464	0.925265	0.923879	0.925317	0.920991	0.924217	0.924947	0.926613	0.924604	0.927246	0.926924	0.930843	0.930914	0.930859	0.930634	0.931786	0.931618	0.932858	0.934531	0.934388	0.933886	0.93357	0.937084	0.936567	0.937707	0.934799	0.936456	0.935492	0.935562	0.936737	0.935431	0.936136	0.938085	0.938956	0.938777	0.939898	0.937267	0.936161	0.935511	0.935704	0.935635	0.938206	0.93858	0.935914	0.935116
	420	0.982458	0.976081	0.949803	0.957856	0.960992	0.959166	0.961216	0.959355	0.961485	0.961971	0.963467	0.961676	0.962439	0.962102	0.964148	0.965094	0.965015	0.965237	0.965399	0.965773	0.965992	0.968534	0.968178	0.967142	0.966666	0.968846	0.968856	0.969236	0.96775	0.968606	0.968049	0.967816	0.968888	0.968173	0.968555	0.971049	0.971698	0.97155	0.971785	0.970461	0.969848	0.970139	0.969699	0.970207	0.972041	0.972301	0.970299	0.969861
	480	0.987002	0.984775	0.957704	0.966331	0.97003	0.968696	0.970874	0.970792	0.971948	0.97215	0.973165	0.972127	0.972502	0.97233	0.974283	0.975943	0.975714	0.975661	0.975601	0.975828	0.97574	0.978087	0.977393	0.976524	0.976114	0.977559	0.977918	0.978105	0.977529	0.978712	0.978148	0.978446	0.979259	0.978711	0.978939	0.981684	0.981838	0.981663	0.982023	0.981333	0.980997	0.980989	0.980778	0.981625	0.983004	0.983292	0.982063	0.981939
[truncated: 1,953 more columns]

## Sheet: ED Fig. 7b
Extended Data Fig. 7b			Median methylation rates for different genomic regions: SM induction of Dam in auxin-treated cells.
			Wild type, Rsc8-depleted and Isw1/Chd1-depleted
Wild type REPLICATE 1			Ln (1 - median fcut)
		Time (min)	ORF	NDR	ARS	TEL	Ty	tRNA	CEN16
		0	-0.203228	-0.514664	-0.259109	-0.189717	-0.216376	-0.279585	-0.123379
		30	-0.22931	-0.634182	-0.27427	-0.213801	-0.232805	-0.34484	-0.0886656
		60	-0.451187	-1.12702	-0.584806	-0.386361	-0.446169	-0.780559	-0.0986715
		120	-0.995003	-1.9652	-1.18236	-0.905928	-0.98442	-1.51551	-0.203828
		180	-1.19942	-2.30259	-1.44829	-1.09861	-1.16315	-1.80359	-0.169292
		240	-1.51259	-2.77259	-1.81011	-1.37895	-1.48427	-2.27419	-0.185717
Wild type REPLICATE 2			Ln (1 - median fcut)
		Time (min)	ORF	NDR	ARS	TEL	Ty	tRNA	CEN16
		0	-0.303682	-0.851371	-0.366463	-0.287682	-0.315986	-0.41871	-0.129678
		30	-0.298643	-0.882158	-0.392285	-0.276477	-0.295619	-0.43501	-0.0800427
		60	-0.510826	-1.38629	-0.645287	-0.459277	-0.486484	-0.848814	-0.247836
		120	-0.85499	-1.95684	-1.0889	-0.769326	-0.81093	-1.41538	-0.157186
		180	-1.34807	-2.81216	-1.68903	-1.25276	-1.25954	-2.09347	-0.212922
		240	-1.56219	-3.25259	-1.93601	-1.41683	-1.46508	-2.48491	-0.223144
Rsc8-degron REPLICATE 1			Ln (1 - median fcut)
		Time (min)	ORF	NDR	ARS	TEL	Ty	tRNA	CEN16
		0	-0.430783	-0.913621	-0.535529	-0.406438	-0.426365	-0.596874	-0.182322
		30	-0.393489	-0.907921	-0.498147	-0.347847	-0.383874	-0.54773	-0.14197
		60	-0.619765	-1.31539	-0.743333	-0.542948	-0.585326	-0.979984	-0.182322
		120	-0.875469	-1.68559	-1.07663	-0.746783	-0.803689	-1.31705	-0.273293
		180	-1.1842	-2.10261	-1.43268	-1.01249	-1.10326	-1.74047	-0.316431
		240	-1.26628	-2.20827	-1.49165	-1.04621	-1.09393	-1.8762	-0.302872
Rsc8-degron REPLICATE 2			Ln (1 - median fcut)
		Time (min)	ORF	NDR	ARS	TEL	Ty	tRNA	CEN16
		0	-0.55279	-1.38629	-0.705269	-0.537393	-0.538997	-0.780514	-0.215111
		30	-0.541131	-1.3833	-0.689395	-0.493085	-0.512849	-0.805123	-0.0914342
		60	-0.680839	-1.6007	-0.909613	-0.608308	-0.653447	-1.09431	-0.279383
		120	-0.964521	-2.05223	-1.2368	-0.802091	-0.870951	-1.56019	-0.263045
		180	-1.15349	-2.35746	-1.44258	-0.923087	-1.05225	-1.86932	-0.373716
		240	-1.41099	-2.70052	-1.67102	-1.12452	-1.26966	-2.18678	-0.354821
Isw1/Chd1-degrons REPLICATE 1			Ln (1 - median fcut)
		Time (min)	ORF	NDR	ARS	TEL	Ty	tRNA	CEN16
		0	-0.497333	-1.28507	-0.579803	-0.43434	-0.466374	-0.556436	-0.108875
		30	-0.666927	-1.99752	-0.757577	-0.518373	-0.590576	-0.931837	-0.148145
		60	-1.60812	-3.52334	-1.90916	-1.13112	-1.31719	-2.38904	-0.0734275
		120	-2.74727	-4.14313	-2.79838	-1.89963	-2.25562	-3.60029	-0.396654
		180	-3.48563	-4.32137	-3.43667	-2.47632	-2.88845	-3.91772	-0.589512
		240	-3.75829	-4.29388	-3.59829	-2.72518	-3.14216	-4.07773	-0.815037
Isw1/Chd1-degrons REPLICATE 2			Ln (1 - median fcut)
		Time (min)	ORF	NDR	ARS	TEL	Ty	tRNA	CEN16
		0	-0.7573	-2.08399	-0.948576	-0.648796	-0.691495	-0.870948	-0.205956
		30	-1.06863	-2.96183	-1.25701	-0.826523	-0.927028	-1.45826	-0.216223
		60	-1.76766	-4.18495	-2.08401	-1.25655	-1.42545	-2.57428	-0.239363
		120	-3.18083	-5.22642	-3.41357	-2.05956	-2.51151	-4.11981	-0.449118
		180	-4.07542	-5.22709	-4.10539	-2.65615	-3.26509	-4.86136	-0.727154
		240	-4.50322	-5.23307	-4.46959	-3.06348	-3.7655	-5.07283	-1.00079
